# Supplementary material for: Predicting dive start performance from kinematic variables at water entry in (sub-)elite swimmers
Source: PLoS One. 2020 Oct 30;15(10):e0241345. doi: 10.1371/journal.pone.0241345 (PMC7598512; doi:10.1371/journal.pone.0241345)
Supplement: S1 Table — (XLSX) [file pone.0241345.s001.xlsx]

## Sheet: Blad1
Supporting Information Table 1. Start data of all starts for each condition
pp	trial	Condition	Take-off angle	x_COM	y_COM	x_hand	y_hand	xp_COM	yp_COM	v_direction_WE	v_magnitude_WE	entryangle_WE	time_WE	Time to the 15-m line	Block time	velocity5m	time5m	x_COM_COMWE	v_direction_COMWE	TTO15	entryhole_segdyn	entryangle_COMWE	gender (men = 1, women = 0)	outcome5m	directiondifference_COMWE	Zscore_15m
1	1	Normal	0.519497	2.08975	-0.881038	3.16589	-0.0227383	4.42663	2.78062	0.560866	5.22752	0.443503	0.92	6.88	0.7	2.849	1.72	3.10788	0.849797	6.18	0.544181	0.692718	1	1.6564	0.157079	-1.17
1	2	Normal	0.527055	2.17817	-0.823259	3.26583	0.0188192	4.69845	2.88384	0.550494	5.51289	0.476833	0.92	6.84	0.68	2.835	1.7	3.16484	0.810851	6.16	0.483243	0.67034	1	1.66765	0.140512	-1.3
1	3	Steep take-off	0.718343	2.28377	-0.919877	3.08043	0.0311661	3.72277	2.6228	0.61376	4.55391	0.809457	1.18	7.36	0.84	2.175	2.1	3.17723	0.9286	6.52	0.253022	0.801534	1	1.03571	0.127066	0.4
1	4	Steep take-off	0.716807	2.34351	-0.925709	3.21034	0.0393462	4.00318	2.81631	0.613084	4.8946	0.726257	1.06	7.32	0.72	2.521	1.88	3.30427	0.911985	6.6	0.18527	0.843783	1	1.34096	0.0682013	0.27
1	5	Normal	0.538835	2.15263	-0.868634	3.24308	-0.0303235	4.71254	2.77676	0.532461	5.46977	0.47292	0.92	7.2	0.68	2.708	1.74	3.23651	0.818275	6.52	0.42234	0.699155	1	1.55632	0.11912	-0.12
1	6	Normal	0.558436	2.20968	-0.886953	3.30512	-0.0439912	4.95218	2.89827	0.529504	5.73795	0.44556	0.98	6.92	0.72	2.812	1.76	3.34868	0.80542	6.2	0.398708	0.741297	1	1.59773	0.064123	-1.04
1	7	Steep take-off	0.718901	2.332	-0.882848	3.23739	0.0431685	3.67326	2.95118	0.676824	4.71193	0.711753	1.22	7.44	0.86	2.395	2.1	3.14012	0.947482	6.58	0.176481	0.88818	1	1.14048	0.0593024	0.66
1	8	Steep take-off	0.635666	2.30069	-0.886895	3.21003	0.0313982	4.15182	3.05669	0.634629	5.15568	0.586331	1.1	7.78	0.8	2.358	2	3.21409	0.898409	6.98	0.272331	0.733008	1	1.179	0.165401	1.77
1	9	Normal	0.502917	2.20392	-0.844816	3.33328	-0.039647	4.80841	3.01941	0.560713	5.67782	0.417232	0.96	6.98	0.72	2.761	1.74	3.21369	0.812809	6.26	0.349385	0.727342	1	1.58678	0.0854668	-0.84
1	10	Without arms	0.596204	2.15078	-0.86745	3.20447	-0.00362877	4.32528	2.75318	0.56685	5.12718	0.485013	1.14	7	0.88	2.76	1.96	3.14559	0.858564	6.12	0.258595	0.811233	1	1.40816	0.0473312	-0.77
1	11	Without arms	0.667431	2.16459	-0.906721	3.17555	-0.00944182	4.25592	2.65058	0.557016	5.01382	0.433915	1.12	7.1	0.84	2.51	1.96	3.18601	0.866107	6.26	0.30182	0.812059	1	1.28061	0.0540484	-0.45
1	12	Short block time	0.492794	2.12358	-0.885436	3.14383	0.0222823	4.55399	2.50974	0.503693	5.19977	0.442845	0.88	6.9	0.66	2.738	1.7	3.21653	0.818318	6.24	1.42167	0.543614	1	1.61059	0.274704	-1.1
1	13	Short block time	0.477819	2.07104	-0.854211	3.18301	-0.0369181	4.68819	2.80953	0.539889	5.46558	0.416236	0.86	6.88	0.64	2.775	1.68	3.10245	0.81434	6.24	0.465373	0.681872	1	1.65179	0.132469	-1.17
1	14	Without arms	0.555416	2.01425	-0.840896	3.04389	-0.0273676	4.19604	2.62679	0.55933	4.95043	0.430374	1.12	7.36	0.9	2.683	1.98	2.97934	0.860928	6.46	0.49582	0.616259	1	1.35505	0.244669	0.4
1	15	Short block time	0.463455	2.14222	-0.827668	3.25763	-0.0132131	4.78831	2.78504	0.526805	5.53934	0.373494	0.9	7	0.68	2.799	1.7	3.19565	0.801318	6.32	0.455124	0.687557	1	1.64647	0.113761	-0.77
1	16	Short block time	0.54922	2.11589	-0.89781	3.18892	-0.0539821	4.66803	2.96721	0.566218	5.53126	0.370554	0.96	7.08	0.72	2.843	1.76	3.14285	0.832067	6.36	0.648284	0.613873	1	1.61534	0.218194	-0.51
1	17	Submax effort	0.721798	2.24038	-0.928455	3.23016	0.00334144	4.42326	2.90368	0.580901	5.29118	0.50997	1.16	7.26	0.84	2.691	2.02	3.25774	0.862123	6.42	0.139867	0.849373	1	1.33218	0.0127496	0.08
1	18	Submax effot	0.58561	2.30302	-0.908489	3.39829	-0.072002	4.68746	3.14453	0.590885	5.6445	0.401506	0.98	6.74	0.7	2.981	1.72	3.33426	0.846907	6.04	0.456671	0.687364	1	1.73314	0.159544	-1.62
1	19	Submax effort	0.598212	2.29042	-0.871441	3.33786	0.0172	4.31533	2.874	0.587539	5.18478	0.525064	1.2	7.2	0.9	2.65	2	3.23979	0.861939	6.3	0.248521	0.799656	1	1.325	0.0622837	-0.12
1	20	Flat take-off	0.440573	1.70545	-0.821643	2.78819	-0.000995147	4.29675	2.7627	0.571421	5.10828	0.528785	1.06	7.46	0.92	2.175	2.08	2.65074	0.853008	6.54	0.348937	0.691948	1	1.04567	0.16106	0.73
1	21	Flat take-off	0.463594	1.9992	-0.800019	3.10006	0.0341658	4.45541	2.94401	0.58391	5.34021	0.439067	1.16	7.4	0.96	2.369	2.08	2.93483	0.843338	6.44	0.592096	0.690772	1	1.13894	0.152567	0.53
1	22	Submax effort	0.604128	2.11355	-0.911006	3.16412	-0.012161	4.3946	2.82591	0.571468	5.22478	0.517471	1.36	7.88	1.1	2.477	2.26	3.12431	0.857829	6.78	0.27402	0.875044	1	1.09602	0.0172155	2.1
1	23	Submax effort	0.546672	1.9927	-0.823562	3.05883	0.0329387	4.14815	2.85722	0.603166	5.03695	0.532885	1.12	7.72	0.9	2.295	2.1	2.86381	0.870042	6.82	0.317705	0.716443	1	1.09286	0.153599	1.58
1	24	Flat take-off	0.400902	1.67012	-0.875112	2.71115	-0.000489579	4.31267	2.55741	0.535256	5.01393	0.44875	1.14	7.66	1.02	2.167	2.2	2.70516	0.850259	6.64	0.207849	0.757387	1	0.985	0.0928711	1.38
1	25	Flat take-off	0.402647	1.88234	-0.752895	3.03056	0.0233479	4.64699	2.8052	0.543106	5.42804	0.492275	1.04	7.46	0.88	2.218	2.02	2.81174	0.798167	6.58	0.499464	0.625952	1	1.09802	0.172215	0.73
1	26	Without arms	0.504226	1.96707	-0.824177	3.08526	-0.0443526	4.47282	2.74387	0.550254	5.24738	0.419885	1.2	7.34	1	2.592	2.1	2.95109	0.831153	6.34	0.243192	0.697452	1	1.23429	0.133702	0.34
2	1	Normal	0.644952	2.40019	-0.869125	3.46013	-0.0322157	4.44206	3.373	0.649448	5.57754	0.300267	1.04	7.54	0.72	2.603	1.8	3.2886	0.876476	6.82	0.473559	0.632069	1	1.44611	0.244408	-0.96
2	2	Normal	0.550407	2.40492	-0.839978	3.55586	-0.0938417	4.37259	3.38621	0.658947	5.53046	0.190492	0.96	7.36	0.68	2.606	1.68	3.27943	0.885428	6.68	0.757198	0.47873	1	1.55119	0.406698	-1.26
2	3	Steep take-off	1.04198	2.63255	-0.898223	3.37333	0.054149	3.61727	3.8265	0.813499	5.26562	0.587244	1.24	8.12	0.72	2.3	2.08	3.31983	1.00455	7.4	0.278051	0.780394	1	1.10577	0.22416	0.03
2	4	Steep take-off	0.948866	2.64617	-0.917004	3.51524	0.0209391	3.8045	3.42857	0.733471	5.12146	0.53178	1.16	7.86	0.68	2.495	1.92	3.44512	0.964679	7.18	0.560999	0.719143	1	1.29948	0.245536	-0.41
2	5	Normal	0.668793	2.37219	-0.955792	3.39527	-0.0381489	4.34341	3.37671	0.660828	5.50158	0.354347	0.96	7.62	0.66	2.623	1.74	3.32774	0.905436	6.96	0.629546	0.884816	1	1.50747	0.02062	-0.82
2	6	Normal	0.795573	2.56249	-0.891991	3.60223	0.0216328	4.41856	3.33388	0.646387	5.5352	0.443559	1.04	7.48	0.66	2.748	1.76	3.49039	0.884479	6.82	0.350169	0.907147	1	1.56136	0.0226681	-1.06
2	7	Steep take-off	0.898443	2.6178	-0.891097	3.67216	-0.0184547	3.97387	3.8085	0.764152	5.50421	0.35198	1.18	8.16	0.72	2.278	1.94	3.37284	0.959693	7.44	0.514475	0.724843	1	1.17423	0.234849	0.1
2	8	Steep take-off	0.717278	2.48415	-0.889257	3.55112	-0.0202635	4.20962	3.23707	0.655531	5.31033	0.353005	0.96	7.72	0.62	2.656	1.7	3.36817	0.8993	7.1	0.638891	0.674852	1	1.56235	0.224448	-0.65
2	9	Without arms	0.677676	2.46852	-0.871272	3.53518	-0.0638475	4.25652	3.297	0.659046	5.38407	0.0996168	1.1	7.66	0.76	2.503	1.82	3.36239	0.899383	6.9	0.517467	0.606924	1	1.37527	0.292459	-0.75
2	10	Without arms	0.719931	2.44346	-0.879069	3.50813	-0.0489167	4.28399	3.13588	0.63188	5.30908	0.258186	1.12	7.58	0.78	2.48	1.84	3.3431	0.881304	6.8	0.766321	0.612624	1	1.34783	0.26868	-0.89
2	11	Short block time	0.678636	2.44844	-0.834432	3.51181	-0.00984063	4.49983	3.20372	0.618711	5.52379	0.25546	0.98	7.58	0.64	2.413	1.72	3.34841	0.854183	6.94	0.711099	0.590315	1	1.40291	0.263868	-0.89
2	12	Short block time	0.591318	2.41285	-0.848918	3.52731	-0.0722178	4.39246	3.3513	0.651749	5.52494	0.175689	0.96	7.62	0.66	2.503	1.68	3.29134	0.879991	6.96	0.568144	0.500359	1	1.48988	0.379632	-0.82
2	13	Without arms	0.672022	2.35293	-0.88547	3.37743	-0.0273952	3.96681	3.26633	0.688857	5.13853	0.215004	1.04	8	0.72	2.306	1.82	3.18596	0.93067	7.28	0.736551	0.614552	1	1.26703	0.316118	-0.17
2	14	Without arms	0.669997	2.41251	-0.866797	3.49127	-0.0507576	4.09858	3.32938	0.682212	5.28045	0.187577	1.12	7.94	0.8	2.506	1.86	3.23222	0.911751	7.14	0.525119	0.556148	1	1.34731	0.355603	-0.28
2	15	Short block time	0.654708	2.43011	-0.838983	3.47901	-0.0164473	4.25231	3.15674	0.638593	5.29596	0.249944	0.96	8.06	0.64	2.434	1.72	3.3231	0.886908	7.42	0.488177	0.619654	1	1.41512	0.267254	-0.07
2	16	Short block time	0.549238	2.37494	-0.828478	3.48752	-0.0575405	4.32775	3.44622	0.672484	5.53226	0.151799	0.94	7.8	0.66	2.364	1.68	3.19722	0.886975	7.14	0.749905	0.440979	1	1.40714	0.445996	-0.52
2	17	Flat take-off	0.314805	1.64844	-0.846404	2.76722	-0.0673928	4.62498	2.3546	0.470905	5.18985	0.215327	0.94	8.8	0.84	2.192	2	2.75844	0.7944	7.96	0.439043	0.792375	1	1.096	0.00202464	1.19
2	18	Flat take-off	0.416505	1.7872	-0.860131	2.90824	-0.0814915	4.16138	2.5052	0.541898	4.85728	0.226418	0.98	9.64	0.84	2.304	2	2.78594	0.862644	8.8	0.201046	0.672154	1	1.152	0.19049	2.62
2	19	Submax effort	0.419664	1.96968	-0.861747	3.06958	-0.0594167	4.0955	2.88058	0.612973	5.00708	0.189409	1.08	8.64	0.9	2.253	2.06	2.87069	0.888302	7.74	0.859186	0.848271	1	1.09369	0.040031	0.92
2	20	Submax effort	0.795573	2.27764	-0.891407	3.31873	-0.022655	4.04565	3.39866	0.698705	5.28377	0.34296	1.14	8.12	0.8	2.368	2	3.12723	0.932996	7.32	0.199723	0.755442	1	1.184	0.177554	0.03
2	21	Flat take-off	0.139504	1.5394	-0.770107	2.74728	-0.100089	4.81385	2.28395	0.443003	5.32819	0.20543	0.9	8.72	0.84	1.997	2.02	2.64659	0.756157	7.88	0.805793	0.861195	1	0.988614	0.105037	1.05
2	22	Flat take-off	0.500909	1.81646	-0.810586	2.93588	0.00130926	4.0559	2.4535	0.54403	4.74025	0.392237	0.98	9.34	0.8	2.031	2.02	2.74932	0.859858	8.54	0.277221	0.805459	1	1.00545	0.0543986	2.11
2	23	Submax effort	0.689405	2.33517	-0.822906	3.43555	-0.0066	4.0429	3.36959	0.694811	5.263	0.299233	1.16	8.46	0.84	2.188	2	3.10332	0.913046	7.62	0.211929	0.710663	1	1.094	0.202383	0.61
2	24	Submax effort	0.494382	2.32272	-0.763977	3.49313	-0.0270797	4.51899	3.4823	0.656551	5.70506	0.225518	1.04	8.64	0.78	2.21	1.86	3.13614	0.85991	7.86	0.41013	0.595008	1	1.18817	0.264902	0.92
5	1	Normal	0.351946	1.84059	-0.698198	2.99537	0.00784377	4.90428	3.57204	0.629501	6.06724	0.271094	0.9	6.42	0.76	2.788	1.76	2.62527	0.809021	5.66	0.745863	0.446418	1	1.58409	0.362603	-1.55
5	2	Normal	0.28482	1.82957	-0.738107	3.03356	-0.0714122	4.54129	3.23741	0.619319	5.57711	0.327563	0.94	6.5	0.82	2.88	1.8	2.647	0.833756	5.68	1.21362	0.410545	1	1.6	0.423211	-1.22
5	3	Short block time	0.277001	1.73014	-0.800768	2.85401	-0.0354233	4.33165	3.00575	0.606622	5.27236	0.339032	0.86	6.58	0.76	2.647	1.78	2.59647	0.853693	5.82	0.682454	0.604942	1	1.48708	0.248751	-0.9
5	4	Short block time	0.20347	1.67577	-0.750193	2.80442	-0.00772422	4.63329	3.16676	0.599551	5.61211	0.28596	0.86	6.66	0.78	2.719	1.8	2.5561	0.826493	5.88	0.448351	0.622192	1	1.51056	0.204301	-0.58
5	5	Normal	0.296933	1.7334	-0.780937	2.85069	-0.0246549	4.44614	2.98816	0.59174	5.35699	0.313164	0.9	6.64	0.8	2.836	1.82	2.62263	0.838987	5.84	0.796636	0.49374	1	1.55824	0.345246	-0.66
5	6	Normal	0.326795	1.86021	-0.726545	3.01375	0.00773796	4.5827	2.99881	0.579446	5.47668	0.305119	0.94	6.7	0.8	2.663	1.84	2.73092	0.815035	5.9	1.1097	0.481349	1	1.44728	0.333686	-0.42
5	7	Short block time	0.326883	1.78799	-0.760187	2.93849	-0.0354943	4.72897	3.27795	0.606123	5.75396	0.304471	0.88	6.48	0.76	2.852	1.76	2.68649	0.827202	5.72	0.740151	0.478708	1	1.62045	0.348494	-1.3
5	8	Short block time	0.228254	1.63927	-0.742913	2.79364	-0.0288068	4.67944	2.79514	0.538449	5.45069	0.25808	0.86	6.66	0.78	2.647	1.8	2.57516	0.793631	5.88	0.657154	0.573964	1	1.47056	0.219668	-0.58
5	9	Normal	0.271783	1.57108	-0.780582	2.71973	-0.0934209	4.64612	2.67782	0.522853	5.36257	0.198104	0.86	6.74	0.78	2.612	1.84	2.54677	0.79518	5.96	0.225543	0.659117	1	1.41957	0.136064	-0.26
5	10	Without arms	0.224781	1.63543	-0.740089	2.7681	-0.014818	4.76036	2.93529	0.552544	5.59258	0.361732	1.04	6.72	0.96	2.91	2.04	2.5399	0.78946	5.76	0.396707	0.605206	1	1.42647	0.184254	-0.34
5	11	Without arms	0.3354	1.75683	-0.783437	2.92377	-0.06033	4.6679	3.04148	0.577481	5.57135	0.305132	1.04	6.56	0.92	2.905	1.94	2.69041	0.820083	5.64	0.716756	0.605112	1	1.49742	0.21497	-0.98
5	12	Without arms	0.257349	1.78597	-0.746473	2.95098	-0.0384131	4.74642	3.21518	0.59539	5.73288	0.353225	1	6.54	0.88	2.663	1.9	2.64033	0.809506	5.66	0.90971	0.481872	1	1.40158	0.327634	-1.06
5	13	Flat take-off	0.177064	1.56226	-0.775692	2.7167	-0.073472	4.56468	2.54188	0.508094	5.2247	0.225712	0.94	6.76	0.88	2.407	1.94	2.56649	0.800012	5.88	0.412995	0.802734	1	1.24072	0.00272211	-0.18
5	14	Flat take-off	0.205827	1.66922	-0.768554	2.81591	-0.0470442	4.63129	2.8579	0.552887	5.44209	0.256352	0.96	6.76	0.88	2.556	1.92	2.59548	0.805352	5.88	0.293899	0.652604	1	1.33125	0.152748	-0.18
5	15	Without arms	0.210836	1.72933	-0.720157	2.86533	0.0282284	4.55987	3.35016	0.63364	5.65827	0.319337	1.1	6.9	1	2.795	2.04	2.5501	0.842807	5.9	0.599962	0.565146	1	1.3701	0.277661	0.38
5	16	Without arms	0.245166	1.72598	-0.751654	2.8868	-0.0539063	4.73973	3.29153	0.606995	5.77055	0.221082	1.06	6.86	0.96	2.754	2	2.57913	0.817805	5.9	0.798126	0.487469	1	1.377	0.330336	0.22
5	17	Flat take-off	0.208357	2.03323	-0.779439	3.19297	-0.0319068	4.28982	3.02136	0.613612	5.24701	0.390178	1.3	6.82	0.86	2.51	1.9	2.89119	0.860049	5.96	0.487017	0.85383	1	1.32105	0.00621867	0.06
5	18	Flat take-off	0.199543	1.74974	-0.699724	2.93079	0.00308086	5.01377	3.48771	0.607785	6.10753	0.302386	0.96	6.9	0.86	2.571	1.9	2.60208	0.799326	6.04	0.733229	0.526793	1	1.35316	0.272533	0.38
5	19	Steep take-off	0.489024	1.98375	-0.825544	3.0602	-0.0614393	4.00043	3.13207	0.664247	5.08068	0.448288	1.06	6.72	0.86	2.714	1.94	2.78384	0.905076	5.86	0.278532	0.684913	1	1.39897	0.220163	-0.34
5	20	Steep take-off	0.49501	2.05518	-0.806993	3.15421	-0.00480516	4.36158	2.82537	0.574818	5.19674	0.491578	1.12	7	0.9	2.78	2.02	2.97111	0.841993	6.1	0.217407	0.820803	1	1.37624	0.0211905	0.78
5	21	Submax effort	0.330688	1.73002	-0.811253	2.86206	-0.0550724	4.42841	3.0232	0.599009	5.36195	0.32128	1.16	7.1	1.04	2.725	2.14	2.65999	0.854141	6.06	0.724643	0.601197	1	1.27336	0.252944	1.18
5	22	Submax effort	0.234502	1.58537	-0.776257	2.74314	-0.0754377	4.05283	2.70143	0.587925	4.87064	0.258749	1.02	7.08	0.94	2.537	2.06	2.43647	0.865628	6.14	0.243723	0.707323	1	1.23155	0.158306	1.1
5	23	Steep take-off	0.579013	2.02691	-0.864775	3.03271	-0.0294938	3.78233	2.32913	0.55195	4.44195	0.534599	1.26	7.42	1.02	2.381	2.24	2.9725	0.901559	6.4	0.168219	0.817168	1	1.06295	0.0843914	2.46
5	24	Steep take-off	0.575051	1.93978	-0.900531	2.99191	-0.0748289	3.94269	2.6512	0.591985	4.75118	0.454655	1.26	7.32	1.04	2.521	2.26	2.88603	0.903628	6.28	0.871516	1.09126	1	1.11549	0.187627	2.06
5	25	Submax effort	0.249879	1.5471	-0.779595	2.66732	-0.0288261	4.30307	2.22658	0.477502	4.845	0.313778	1.06	7.06	0.98	2.442	2.12	2.5368	0.805861	6.08	0.251475	0.780005	1	1.15189	0.0258553	1.02
5	26	Submax effort	0.282132	1.51798	-0.822539	2.59467	-0.0487139	4.46115	2.13234	0.445876	4.94457	0.265478	1.08	7.04	1	2.53	2.14	2.63327	0.79907	6.04	0.38368	0.824078	1	1.18224	0.0250076	0.94
7	1	Normal	0.558767	2.32159	-0.812118	3.48188	-0.0474602	4.7561	3.35286	0.614047	5.81912	0.430778	1.02	6.66	0.74	2.645	1.8	3.22525	0.831556	5.92	0.258519	0.728634	1	1.46944	0.102922	-1.76
7	2	Normal	0.58568	2.29618	-0.828506	3.44354	-0.0453113	4.52637	3.2738	0.626175	5.58622	0.4368	1.02	6.72	0.74	2.646	1.8	3.20145	0.857942	5.98	0.210218	0.757168	1	1.47	0.100774	-1.51
7	3	Short block time	0.61659	2.311	-0.796195	3.48838	-0.0445993	4.64581	3.23782	0.608665	5.66277	0.484734	0.98	6.74	0.68	2.576	1.76	3.19371	0.832136	6.06	0.177357	0.756842	1	1.46364	0.0752941	-1.42
7	4	Short block time	0.553304	2.15185	-0.833011	3.31128	-0.072524	4.65608	3.04269	0.578823	5.56211	0.426601	0.98	6.78	0.74	2.66	1.8	3.12963	0.831141	6.04	0.130775	0.741572	1	1.47778	0.0895691	-1.26
7	5	Normal	0.612104	2.26388	-0.842746	3.40333	-0.0534652	4.20104	3.35504	0.673899	5.37634	0.412685	1	6.84	0.72	2.665	1.8	3.10409	0.902115	6.12	0.281229	0.728429	1	1.48056	0.173687	-1.01
7	6	Normal	0.532151	2.34679	-0.812757	3.46861	0.00201987	4.74032	3.41753	0.624648	5.84381	0.425719	1.04	6.98	0.76	2.672	1.84	3.24745	0.83934	6.22	0.114756	0.753937	1	1.45217	0.0854029	-0.42
7	7	Short block time	0.582067	2.3442	-0.764804	3.52731	-0.0195382	4.64297	3.34819	0.624768	5.7243	0.467314	0.98	6.78	0.68	2.61	1.74	3.17993	0.833636	6.1	0.289222	0.767003	1	1.5	0.0666331	-1.26
7	8	Short block time	0.695688	2.21524	-0.881255	3.33101	-0.0585095	4.2035	3.01603	0.622378	5.17357	0.517859	0.98	7.04	0.68	2.251	1.86	3.14001	0.888546	6.36	0.259793	0.895555	1	1.21022	0.00700964	-0.17
7	9	Submax effort	0.627638	2.47322	-0.83101	3.57638	-0.0203788	4.2473	3.828	0.733521	5.71779	0.361509	1.1	6.92	0.76	2.558	1.88	3.23773	0.921378	6.16	0.141008	0.711925	1	1.36064	0.209453	-0.67
7	10	Steep take-off	0.73138	2.56273	-0.883894	3.66332	-0.0762163	4.09784	3.60969	0.722148	5.46097	0.376241	1.16	6.98	0.78	2.696	1.9	3.3823	0.936656	6.2	0.203588	0.710161	1	1.41895	0.226495	-0.42
7	11	Steep take-off	0.772361	2.33289	-0.899882	3.38355	-0.051879	4.13259	3.62996	0.720738	5.50044	0.535189	1.26	7.36	0.9	2.506	2.14	3.15941	0.934357	6.46	0.376535	0.709598	1	1.17103	0.224759	1.16
7	12	Submax effort	0.555521	2.1245	-0.855433	3.21633	-0.0322548	4.6125	2.98405	0.574227	5.49361	0.401577	1.14	7.14	0.9	2.421	2.04	3.13925	0.839652	6.24	0.311101	0.844311	1	1.18676	0.00465902	0.24
7	13	Steep take-off	0.786864	2.59388	-0.832808	3.69058	-0.0232756	4.34893	3.67702	0.701875	5.69506	0.515549	1.2	7.04	0.78	2.6	1.92	3.42018	0.905346	6.26	0.309453	0.652804	1	1.35417	0.252542	-0.17
7	14	Steep take-off	0.710157	2.48531	-0.800336	3.63387	-0.0429926	4.17725	3.75684	0.73246	5.61812	0.487752	1.26	7.16	0.86	2.659	2.04	3.23721	0.923221	6.3	0.509232	0.618434	1	1.30343	0.304787	0.33
7	15	Submax effort	0.654935	2.09503	-0.905039	3.18489	-0.0568756	4.19158	2.72327	0.576165	4.99855	0.477884	1.18	7.5	0.9	2.095	2.18	3.10101	0.880704	6.6	0.488899	0.972544	1	0.961009	0.0918401	1.74
7	16	Submax effort	0.601877	2.16378	-0.879644	3.26514	-0.0546367	4.37994	2.92178	0.58829	5.26504	0.425397	1.12	7.3	0.86	2.279	2.02	3.12737	0.859264	6.44	0.296592	0.863763	1	1.12822	0.00449888	0.91
7	17	Without arms	0.557511	2.21687	-0.809542	3.32666	-0.000295765	4.65297	3.0838	0.585292	5.58211	0.453275	1.16	7.12	0.9	2.593	2	3.14746	0.825879	6.22	0.117359	0.73961	1	1.2965	0.0862689	0.16
7	18	Without arms	0.652264	2.34524	-0.84567	3.47104	-0.0343404	4.33006	3.27766	0.647937	5.43069	0.518473	1.14	7.18	0.82	2.563	1.94	3.21125	0.880163	6.36	0.160239	0.770482	1	1.32113	0.109681	0.41
7	19	Without arms	0.587495	2.16505	-0.822292	3.26908	0.0015831	4.5054	3.0654	0.597438	5.44934	0.478142	0.98	7.16	0.72	2.377	1.88	3.11119	0.849695	6.44	0.32048	0.833019	1	1.26436	0.0166764	0.33
7	20	Flat take-off	0.513284	2.14559	-0.781031	3.30163	-0.00687592	4.49377	3.13176	0.60865	5.4774	0.451916	1.06	7.26	0.82	2.529	1.92	2.99941	0.838238	6.44	0.151602	0.782144	1	1.31719	0.0560941	0.74
7	21	Flat take-off	0.537858	2.0967	-0.780771	3.29678	-0.0641526	4.52069	2.98751	0.583967	5.41866	0.451382	1.02	7.28	0.78	2.31	1.92	3.00084	0.830648	6.5	0.199823	0.80046	1	1.20313	0.0301879	0.83
7	22	Flat take-off	0.504278	2.06668	-0.814281	3.19162	-0.0205985	4.6964	3.0674	0.578579	5.60938	0.39836	1.02	7.18	0.8	2.384	1.92	3.00596	0.819624	6.38	0.230274	0.800397	1	1.24167	0.019227	0.41
7	23	Without arms	0.571281	2.16519	-0.812015	3.28002	-0.0207251	4.32517	3.08471	0.61953	5.31249	0.397124	1.3	7.54	1.04	2.442	2.16	3.03023	0.862236	6.5	0.126353	0.760017	1	1.13056	0.102219	1.91
7	24	Flat take-off	0.496511	2.13796	-0.793771	3.2913	-0.0272189	4.51667	2.99467	0.585477	5.41926	0.380261	1.16	7.3	0.92	2.373	2.02	3.04129	0.83181	6.38	0.292489	0.812287	1	1.17475	0.0195234	0.91
10	1	Without arms	0.306096	1.87536	-0.701817	2.98034	0.00525008	4.378	3.05124	0.608675	5.33638	0.32486	1.02	7.2	0.86	2.366	2.02	2.6634	0.83311	6.34	0.223259	0.644554	1	1.17129	0.188556	-0.76
10	2	Without arms	0.379801	1.85526	-0.755827	2.96338	-0.0626577	4.49858	3.02482	0.591957	5.42096	0.265979	1.18	7.54	1.02	2.385	2.14	2.70999	0.826934	6.52	0.499227	0.575341	1	1.11449	0.251594	0.84
10	3	Normal	0.363395	1.85318	-0.755802	2.95526	-0.0503475	4.72869	2.87002	0.545506	5.5315	0.266404	0.94	7.04	0.78	2.369	1.9	2.79891	0.796206	6.26	0.316376	0.626068	1	1.24684	0.170138	-1.51
10	4	Normal	0.292186	1.75097	-0.750986	2.8174	-0.0120116	4.5405	2.98898	0.582184	5.43601	0.290261	0.9	7.08	0.78	2.327	1.92	2.61366	0.818642	6.3	0.467422	0.587995	1	1.21198	0.230646	-1.33
10	5	Without arms	0.352382	1.87659	-0.732586	3.01776	-0.0738477	4.6102	3.27334	0.61742	5.65408	0.262554	1.06	7.66	0.9	2.273	2.04	2.70643	0.829822	6.76	0.413859	0.60292	1	1.11422	0.226902	1.4
10	6	Without arms	0.398092	1.81899	-0.747932	2.93629	-0.0656262	4.35364	2.98664	0.601274	5.27961	0.256681	1	7.36	0.84	2.505	1.98	2.64618	0.839332	6.52	0.432887	0.592735	1	1.26515	0.246597	-0.01
10	7	Normal	0.408128	1.82782	-0.740084	2.91211	-0.0370505	4.7568	3.01752	0.5653	5.63317	0.283536	0.94	7.24	0.78	2.383	1.92	2.73162	0.798326	6.46	0.818889	0.444885	1	1.24115	0.353441	-0.57
10	8	Normal	0.373797	1.84577	-0.719807	2.95439	-0.00963827	4.53781	2.93855	0.574665	5.40618	0.321263	0.96	7.2	0.8	2.438	1.94	2.70795	0.813723	6.4	0.263995	0.650479	1	1.2567	0.163244	-0.76
10	9	Flat take-off	0.314369	1.8886	-0.71526	3.00734	-0.0128225	4.43578	2.90139	0.579243	5.3004	0.31597	0.98	7.3	0.82	2.405	1.94	2.7314	0.821195	6.48	0.475634	0.619315	1	1.23969	0.20188	-0.29
10	10	Flat take-off	0.30819	1.7033	-0.742053	2.83259	-0.0592733	4.43441	3.04328	0.601464	5.37825	0.306101	0.88	7.62	0.76	2.129	1.94	2.54584	0.835965	6.86	0.657209	0.59417	1	1.09742	0.241795	1.22
10	11	Steep take-off	0.384775	2.0568	-0.740225	3.12403	-0.0328863	4.0652	3.18523	0.664622	5.16445	0.176475	1	7.44	0.8	2.32	1.94	2.78854	0.883333	6.64	0.620899	0.522818	1	1.19588	0.360515	0.37
10	12	Steep take-off	0.414236	2.03139	-0.806699	3.03437	-0.0616798	4.64553	2.96245	0.56768	5.50972	0.0574851	0.98	7.52	0.78	2.238	1.96	3.00695	0.824375	6.74	0.392453	0.714234	1	1.14184	0.110142	0.75
10	13	Flat take-off	0.221238	1.65289	-0.731175	2.73904	0.00234094	4.19257	2.64917	0.563527	4.95941	0.325314	0.9	7.5	0.8	2.21	2	2.4914	0.832911	6.7	0.335717	0.671788	1	1.105	0.161123	0.65
10	14	Flat take-off	0.259618	1.65606	-0.737007	2.74604	-0.015632	4.26974	2.79853	0.580185	5.10514	0.307932	0.92	7.6	0.82	2.197	2.04	2.51001	0.839694	6.78	0.695637	0.585891	1	1.07696	0.253803	1.12
10	15	Steep take-off	0.472967	2.04488	-0.757409	3.09832	0.0073209	4.07616	3.05998	0.643949	5.09692	0.325456	1	7.6	0.78	2.317	1.92	2.81936	0.879311	6.82	0.60684	0.604956	1	1.20677	0.274355	1.12
10	16	Steep take-off	0.442528	1.98834	-0.793316	3.07394	-0.0600862	4.13992	3.14276	0.649322	5.19767	0.328015	1.04	7.68	0.84	2.352	2.02	2.81632	0.889389	6.84	0.439091	0.622514	1	1.16436	0.266874	1.5
10	17	Short block time	0.40654	1.85222	-0.764912	2.91287	-0.0342709	4.74181	3.19829	0.593397	5.7196	0.235806	0.86	7.02	0.7	2.353	1.86	2.75316	0.818065	6.32	0.510403	0.562177	1	1.26505	0.255888	-1.61
10	18	Short block time	0.373466	1.85701	-0.774142	2.95201	-0.0563651	4.41135	2.89527	0.580807	5.27661	0.285483	0.88	7.08	0.72	2.339	1.86	2.73927	0.833472	6.36	0.426569	0.614895	1	1.25753	0.218576	-1.33
10	19	Short block time	0.36706	1.8629	-0.733957	2.95355	0.00290472	4.41429	3.10892	0.613596	5.3992	0.352161	0.88	7.08	0.72	2.402	1.86	2.70162	0.844827	6.36	0.170642	0.710582	1	1.2914	0.134245	-1.33
10	20	Submax effort	0.395509	1.86018	-0.76457	2.90462	0.00431434	4.68244	3.35158	0.621236	5.75833	0.308254	0.88	7.18	0.72	2.419	1.86	2.70302	0.829752	6.46	0.182754	0.699046	1	1.30054	0.130706	-0.85
10	21	Submax effort	0.43059	1.90077	-0.758902	2.99015	-0.0318531	4.17603	2.58845	0.554877	4.91318	0.339321	0.96	7.28	0.78	2.4	1.96	2.77773	0.838893	6.5	0.464494	0.595984	1	1.22449	0.242909	-0.38
10	22	Short block time	0.345732	1.83909	-0.743397	2.94283	-0.0312479	4.50083	3.0109	0.589592	5.41507	0.300755	0.86	7.18	0.72	2.525	1.84	2.69425	0.825264	6.46	0.60308	0.573149	1	1.37228	0.252115	-0.85
10	23	Short block time	0.368631	1.89177	-0.765388	2.97631	-0.0368869	4.64402	2.72237	0.530219	5.38314	0.34535	0.9	7.34	0.74	2.572	1.86	2.86701	0.800085	6.6	0.34111	0.601692	1	1.3828	0.198393	-0.1
10	24	Submax effort	0.36884	1.76154	-0.746188	2.83768	-0.0238205	4.40871	3.11394	0.614951	5.39753	0.37843	0.94	7.58	0.8	2.244	2	2.5992	0.845956	6.78	0.601735	0.560725	1	1.122	0.285231	1.03
10	25	Submax effort	0.436542	1.80634	-0.774137	2.85308	-0.00674597	4.45854	2.99498	0.591507	5.37108	0.393437	1.02	7.6	0.86	2.281	2.08	2.69805	0.838287	6.74	0.483905	0.61148	1	1.09663	0.226807	1.12
10	26	Flat take-off	0.305171	1.58192	-0.737235	2.72844	-0.0679902	4.64708	2.51163	0.495501	5.28239	0.381615	0.86	7.48	0.76	2.22	1.96	2.55781	0.777224	6.72	0.452128	0.64701	1	1.13265	0.130214	0.56
11	1	Submax effort	0.389732	1.90228	-0.681227	2.9934	0.00697889	4.05785	3.38041	0.694574	5.28141	0.413323	0.98	7.66	0.8	1.939	2.1	2.59211	0.893721	6.86	0.213796	0.708768	1	0.923333	0.184953	-1
11	2	Submax effort	0.426401	1.95351	-0.668414	3.07734	-0.0292006	4.47239	3.26787	0.631019	5.53907	0.273908	1	7.78	0.8	1.939	2.08	2.71382	0.834591	6.98	0.467535	0.58295	1	0.932212	0.251641	-0.75
11	3	Normal	0.396364	1.93873	-0.716602	3.05978	-0.0602438	4.53303	3.05643	0.593239	5.46719	0.39516	0.86	7.4	0.68	2.276	1.86	2.75467	0.816301	6.72	0.211603	0.693295	1	1.22366	0.123006	-1.52
11	4	Normal	0.378597	1.96327	-0.644448	3.10543	-0.0336588	4.56172	3.36044	0.634909	5.66585	0.334843	0.9	7.48	0.72	2.03	1.92	2.69315	0.824183	6.76	0.272709	0.656897	1	1.05729	0.167286	-1.36
11	5	Submax effort	0.421253	1.88899	-0.724388	3.01454	-0.0794909	4.47494	3.16549	0.615664	5.48137	0.428841	1.04	8.16	0.86	1.937	2.18	2.69448	0.833877	7.3	0.399378	0.640668	1	0.888532	0.193209	0.01
11	6	Submax effort	0.422736	1.91655	-0.665032	3.02935	-0.000477118	4.27482	2.993	0.610825	5.21845	0.445592	0.98	7.82	0.78	1.94	2.1	2.68602	0.838923	7.04	0.237026	0.67474	1	0.92381	0.164183	-0.67
11	7	Normal	0.337634	1.96103	-0.662965	3.09861	-0.0365625	4.55513	3.21328	0.614355	5.57444	0.353165	0.92	7.54	0.74	2.179	1.92	2.7354	0.819917	6.8	0.637212	0.550274	1	1.1349	0.269643	-1.24
11	8	Normal	0.388807	1.95357	-0.639634	3.07427	-0.00395979	4.62653	3.06799	0.58555	5.55133	0.402421	0.9	7.6	0.72	1.951	1.92	2.74008	0.797057	6.88	0.239054	0.587662	1	1.01615	0.209395	-1.12
11	10	Short block time	0.285518	1.81324	-0.645554	2.929	0.0192958	4.71792	3.1197	0.58424	5.65609	0.377141	0.78	7.58	0.64	2.018	1.9	2.61529	0.792708	6.94	0.205797	0.659773	1	1.06211	0.132935	0.82
11	11	Submax effort	0.379068	1.97395	-0.662885	3.09117	-0.0127252	4.82556	3.05108	0.563814	5.70921	0.369127	0.92	8.56	0.74	1.622	2.02	2.79429	0.774211	7.82	0.504481	0.577261	1	0.80297	0.19695	0.09
11	12	Flat take-off	0.31196	1.95588	-0.668691	3.12921	-0.101323	4.82909	3.34223	0.605407	5.87288	0.289458	0.92	8.2	0.76	1.685	2.02	2.77683	0.803776	7.44	0.718089	0.544164	1	0.834158	0.259612	0.7
11	13	Submax effort	0.396417	2.17245	-0.653229	3.3077	-0.00484541	4.66767	3.2601	0.60968	5.69345	0.438199	0.96	8.5	0.74	1.746	1.98	2.91928	0.802457	7.76	0.187683	0.725192	1	0.881818	0.0772644	-0.15
11	14	Flat take-of	0.345261	1.84354	-0.65285	2.98187	-0.0283371	4.68154	3.2368	0.604929	5.69154	0.381909	0.88	8.08	0.72	1.99	2	2.6394	0.808653	7.36	0.425882	0.604315	1	0.995	0.204339	0.09
11	15	Flat take-off	0.290685	1.84754	-0.678402	2.98657	-0.0505428	4.7543	2.95257	0.555741	5.59652	0.385687	0.88	8.2	0.74	1.918	2.02	2.70332	0.781605	7.46	0.176398	0.71295	1	0.949505	0.068655	2.92
11	16	Flat take-off	0.320704	1.81887	-0.700023	2.95691	-0.0673157	4.40664	3.3699	0.652863	5.54749	0.389052	0.98	9.6	0.84	1.64	2.16	2.568	0.852107	8.76	0.337518	0.708715	1	0.759259	0.143393	1.75
11	17	Flat take-off	0.246842	1.75177	-0.636812	2.8988	-0.0193025	4.44015	3.20295	0.624919	5.47484	0.374729	0.92	9.02	0.8	1.703	2.2	2.46219	0.821463	8.22	0.534374	0.645613	1	0.774091	0.17585	1.22
11	18	Steep take-off	0.630116	2.26585	-0.730516	3.31063	0.000114865	4.18388	3.25227	0.660766	5.29926	0.505538	1.14	8.76	0.84	1.92	2.14	3.01895	0.875805	7.92	0.168404	0.792119	1	0.897196	0.0836856	0.17
11	19	Steep take-off	0.529638	2.2109	-0.714114	3.26791	-0.0289795	3.85845	3.38075	0.719506	5.13002	0.404414	1.16	8.24	0.88	1.953	2.2	2.86683	0.918216	7.36	0.596923	0.605869	1	0.887727	0.312347	0.17
11	20	Steep take-off	0.674325	2.23088	-0.765953	3.30891	-0.0337723	3.93039	3.60081	0.741665	5.33046	0.479546	1.12	8.24	0.8	1.968	2.14	2.93835	0.938669	7.44	0.26402	0.856755	1	0.919626	0.0819136	0.05
11	21	Without arms	0.374565	1.93164	-0.693568	3.07186	-0.0764319	4.37155	3.31914	0.649401	5.48882	0.341935	1.1	8.18	0.92	1.906	2.22	2.67481	0.851051	7.26	0.16611	0.647853	1	0.858559	0.203198	0.09
11	22	Without arms	0.354825	1.96462	-0.690462	3.10524	-0.0654069	4.33432	3.32762	0.654757	5.46437	0.329415	1.08	8.2	0.9	2.116	2.14	2.70145	0.85613	7.3	0.648523	0.626203	1	0.988785	0.229926	0.38
11	23	Steep take-off	0.601493	2.16258	-0.760362	3.15193	-0.0010697	3.87159	3.36575	0.715618	5.13005	0.42987	1.08	8.34	0.8	1.855	2.12	2.85946	0.924442	7.54	0.292259	0.706441	1	0.875	0.218001	0.34
11	24	Without arms	0.3735	1.93206	-0.696785	3.05343	-0.0430736	4.6736	3.46546	0.638037	5.81825	0.339574	1.02	8.32	0.84	2.143	2.1	2.72658	0.832225	7.48	0.42377	0.667274	1	1.02048	0.164951	0.26
11	25	Short block time	0.389907	1.91862	-0.688004	3.0115	0.00574668	4.63938	3.32323	0.621588	5.70681	0.406412	0.86	8.28	0.68	1.93	1.98	2.70731	0.821886	7.6	0.324314	0.660446	1	0.974747	0.161441	-0.11
11	26	Without arms	0.39345	1.8122	-0.689721	2.93591	-0.0502386	4.61883	3.48798	0.646799	5.78788	0.34676	1.02	8.1	0.86	2.103	2.12	2.55121	0.830709	7.24	0.30162	0.650227	1	0.991981	0.180482	-2.11
13	1	Normal	0.675582	2.50164	-0.75483	3.55043	-0.0564601	4.33811	3.51326	0.680724	5.58231	0.408914	1.02	6.74	0.7	2.679	1.76	3.2825	0.882928	6.04	0.591023	0.535323	1	1.52216	0.347605	-1.91
13	2	Normal	0.615159	2.38229	-0.708442	3.38361	-0.022582	4.52704	3.64526	0.677914	5.81223	0.365582	0.98	6.78	0.7	2.394	1.78	3.10662	0.855885	6.08	1.21805	0.304385	1	1.34494	0.5515	-1
13	3	Submax efort	0.610464	2.06019	-0.733043	3.16781	-0.0584656	4.15289	3.21367	0.658584	5.25111	0.342047	0.94	6.96	0.72	2.18	1.88	2.80771	0.875663	6.24	0.212298	0.733427	1	1.15957	0.142236	-0.3
13	4	Flat take-off	0.425686	1.83129	-0.745699	2.94256	-0.0785968	4.65466	3.11234	0.589374	5.59933	0.368642	0.92	7.1	0.78	2.139	1.94	2.71568	0.818776	6.32	0.134697	0.654579	1	1.10258	0.164197	-1.1
13	5	Normal	0.782763	2.44756	-0.738468	3.51826	-0.0492171	4.35199	3.47985	0.674497	5.57217	0.499086	1.02	6.94	0.7	2.622	1.8	3.18739	0.868951	6.24	0.475599	0.59265	1	1.45667	0.2763	-1.1
13	6	Normal	0.768381	2.42992	-0.764263	3.45196	-0.0712801	4.40009	3.47744	0.668805	5.60833	0.50409	1.04	6.94	0.72	2.39	1.84	3.22193	0.87261	6.22	0.4817	0.580079	1	1.29891	0.292532	-0.4
13	7	Flat take-off	0.511381	1.96813	-0.730192	3.06183	-0.0312555	4.64603	2.92964	0.562594	5.49258	0.408613	0.94	7.08	0.76	2.22	1.92	2.85088	0.801024	6.32	0.326212	0.752325	1	1.15625	0.0486987	0.2
13	8	Flat take-off	0.561839	2.02001	-0.740199	3.1147	-0.0695159	4.59185	3.26806	0.618542	5.63607	0.370154	0.96	7.2	0.76	2.267	1.9	2.84654	0.831286	6.44	0.356688	0.583432	1	1.19316	0.247854	1.21
13	9	Flat take-off	0.472949	1.66941	-0.781628	2.7386	-0.0959344	3.94378	2.67092	0.595293	4.76311	0.363051	0.86	7.4	0.74	2.009	1.96	2.4976	0.8759	6.66	0.236735	0.773867	1	1.025	0.102033	0.7
13	10	Submax effort	0.659228	2.03979	-0.803401	2.98561	0.00873171	3.85936	3.07111	0.672147	4.93218	0.469812	1.18	7.3	0.94	2.172	2.2	2.81166	0.916633	6.36	0.172503	0.770714	1	0.987273	0.145919	0.1
13	11	Submax effort	0.675163	2.25738	-0.792439	3.30773	-0.0654541	4.43547	3.31216	0.641414	5.53569	0.381559	1.16	7.18	0.88	2.268	2.06	3.10012	0.862299	6.3	0.23757	0.644493	1	1.10097	0.217805	0.1
13	12	Without arms	0.565801	2.14851	-0.769407	3.15849	-0.0460198	4.40665	3.17304	0.624062	5.43017	0.400865	1.08	7.18	0.84	2.193	2	2.98577	0.852043	6.34	0.177005	0.686369	1	1.0965	0.165673	0.1
13	13	Without arms	0.607863	2.20759	-0.736813	3.23083	-0.0156025	3.96118	3.20563	0.680362	5.09579	0.307332	1.12	7.18	0.86	2.074	2.04	2.9206	0.898016	6.32	0.191439	0.719245	1	1.01667	0.178771	0.8
13	14	Submax effort	0.715952	2.12528	-0.842235	3.16883	-0.0841567	4.20787	3.21296	0.652123	5.29427	0.497058	1.08	7.32	0.82	2.182	2.06	2.96686	0.888105	6.5	0.160846	0.715238	1	1.05922	0.172867	1.1
13	15	Submax effort	0.715917	2.22974	-0.790743	3.26302	-0.0645412	4.09639	3.38468	0.690549	5.3138	0.501297	1.16	7.38	0.88	2.135	2.1	3.00805	0.908074	6.5	0.3989	0.640318	1	1.01667	0.267756	-0.2
13	16	Without arms	0.662684	2.26572	-0.764277	3.2982	-0.0783254	4.33469	3.1053	0.621637	5.3322	0.421021	1.06	7.12	0.78	2.211	1.96	3.08931	0.853491	6.34	0.333709	0.63603	1	1.12806	0.217461	1.41
13	17	Without arms	0.683576	2.18404	-0.867026	3.21731	-0.0826915	4.15431	3.08903	0.639374	5.17691	0.489412	1.06	7.44	0.8	2.157	2.02	3.05644	0.891923	6.64	0.253535	0.838545	1	1.06782	0.0533789	2.01
13	18	Steep take-off	1.04273	2.73529	-0.812211	3.66805	0.0119284	3.90592	4.1039	0.810111	5.66553	0.6979	1.2	7.56	0.68	2.305	2.02	3.3993	0.975847	6.88	0.267416	0.802898	1	1.14109	0.172949	1.21
13	19	Steep take-off	0.963177	2.70599	-0.813591	3.49367	0.0397072	3.81464	3.80938	0.784709	5.391	0.804715	1.18	7.4	0.68	2.366	2	3.39262	0.970741	6.72	0.29904	0.743154	1	1.183	0.227587	-0.5
13	20	Short block time	0.593726	2.26267	-0.732773	3.31076	-0.0452472	4.4432	3.33324	0.643621	5.55451	0.406455	0.94	7.06	0.68	2.41	1.78	3.06245	0.85402	6.38	0.518749	0.532167	1	1.35393	0.321853	-0.9
13	21	Short block time	0.573602	2.31267	-0.727538	3.36072	-0.0356056	4.56045	3.35278	0.633953	5.66029	0.459312	0.92	6.98	0.66	2.397	1.74	3.13356	0.842998	6.32	0.091244	0.698324	1	1.37759	0.144674	0.6
13	22	Steep take-off	0.969914	2.66836	-0.786451	3.53576	0.0198725	3.92917	3.9779	0.791561	5.59125	0.723543	1.14	7.28	0.66	2.445	1.94	3.33632	0.96278	6.62	0.450208	0.664423	1	1.26031	0.298356	-0.3
13	23	Steep take-off	0.907327	2.66957	-0.854074	3.46738	-0.0156925	4.14636	3.30149	0.672443	5.30021	0.800612	1.12	7.1	0.66	2.502	1.92	3.49884	0.903564	6.44	0.343878	0.684515	1	1.30313	0.219049	0.5
13	24	Short block time	0.834948	2.5439	-0.854341	3.37697	-0.0281433	4.08443	3.35667	0.687906	5.28676	0.749259	1.08	7.26	0.68	2.472	1.9	3.36078	0.915911	6.58	0.442025	0.661411	1	1.30105	0.2545	-0.2
13	25	Short block time	0.915617	2.6895	-0.819721	3.65538	-0.0723759	3.89298	3.95521	0.793327	5.54969	0.633967	1.14	7.12	0.68	2.51	1.9	3.35131	0.965228	6.44	0.792824	0.569974	1	1.32105	0.395254	-1.88
14	1	Normal	0.594442	2.60116	-0.709351	3.77487	-0.0131815	4.66293	3.77575	0.68065	5.99994	0.357604	1.04	6.92	0.72	2.801	1.72	3.34723	0.853478	6.2	0.37871	0.640128	1	1.62849	0.21335	-1.26
14	2	Normal	0.656261	2.59438	-0.678407	3.81957	-0.0676808	4.54935	3.74104	0.688205	5.88999	0.310619	1.06	7.06	0.72	2.65	1.76	3.27678	0.85323	6.34	0.62169	0.574423	1	1.50568	0.278807	-1
14	3	Flat take-of	0.543181	2.26475	-0.678399	3.47283	-0.0321579	5.20136	3.17879	0.548575	6.09581	0.386812	0.98	7.12	0.74	2.69	1.76	3.14899	0.750095	6.38	0.458371	0.619949	1	1.52841	0.130146	-1.44
14	4	Flat take-off	0.480943	2.20696	-0.736859	3.39457	-0.069682	4.68662	3.04482	0.576153	5.58886	0.323325	0.92	7.02	0.7	2.784	1.72	3.09741	0.808541	6.32	0.508176	0.653942	1	1.6186	0.154598	-1.7
14	5	Normal	0.591527	2.50801	-0.700854	3.71859	-0.0578308	4.92492	3.63629	0.636	6.12189	0.321507	1.04	6.96	0.74	2.62	1.74	3.296	0.813125	6.22	0.461884	0.633721	1	1.50575	0.179404	-1.09
14	6	Normal	0.536846	2.40542	-0.713945	3.56458	-0.0421503	4.90618	3.08886	0.561889	5.79755	0.382212	1	7.1	0.74	2.831	1.74	3.28854	0.78012	6.36	0.501279	0.569382	1	1.62701	0.210737	-0.56
14	7	Flat take-off	0.521033	2.26186	-0.645078	3.48434	-0.0210362	4.8393	3.12074	0.572763	5.75828	0.353421	1.02	7.22	0.78	2.378	1.82	3.08454	0.780116	6.44	0.509802	0.650614	1	1.30659	0.129501	0.32
14	8	Flat take-off	0.437816	2.04868	-0.698875	3.27819	-0.0963218	4.86153	2.94488	0.544637	5.68391	0.402617	0.96	7.42	0.78	2.431	1.84	2.97237	0.779943	6.64	0.413564	0.616663	1	1.3212	0.16328	0.5
14	9	Flat take-off	0.287019	1.80969	-0.640322	3.03715	-0.0289938	4.82244	3.25805	0.594164	5.81986	0.35765	0.88	7.46	0.76	2.331	1.86	2.58128	0.785939	6.7	0.345814	0.646502	1	1.25323	0.139437	1.03
14	10	Submax effort	0.512725	2.2634	-0.707232	3.43294	-0.0155481	4.45775	3.31833	0.639905	5.55723	0.398728	1.12	7.58	0.88	2.586	1.96	3.02122	0.84128	6.7	0.448784	0.630966	1	1.31939	0.210313	0.76
14	11	Submax effort	0.522517	2.32768	-0.735751	3.51908	-0.0733659	4.53928	3.11223	0.601011	5.50373	0.342232	1.08	7.52	0.82	2.494	1.88	3.19014	0.831276	6.7	0.262654	0.677284	1	1.3266	0.153992	1.47
14	12	Without arms	0.596204	2.25024	-0.792807	3.3907	-0.0402355	4.79118	3.15746	0.582686	5.73803	0.443474	1.18	7.68	0.92	2.643	2.02	3.20848	0.818509	6.76	0.394747	0.792068	1	1.30842	0.0264413	0.59
14	13	Without arms	0.547457	2.3945	-0.711438	3.59219	-0.0547139	4.59216	3.48762	0.649537	5.76641	0.33532	1.2	7.48	0.92	2.52	1.98	3.17517	0.84311	6.56	0.34205	0.660184	1	1.27273	0.182926	1.2
14	14	Submax effort	0.561455	2.3324	-0.73065	3.52281	-0.0856569	4.76983	3.31451	0.607289	5.80838	0.354674	1.1	7.62	0.84	2.507	1.9	3.19097	0.816908	6.78	0.440327	0.615245	1	1.31947	0.201663	0.23
14	15	Submax effort	0.52297	2.27945	-0.75172	3.44278	-0.0803955	4.56535	3.05724	0.590073	5.49447	0.305221	1.06	7.4	0.82	2.642	1.86	3.14687	0.822885	6.58	0.480438	0.595616	1	1.42043	0.22727	1.91
14	16	Without arms	0.568663	2.40158	-0.730301	3.56213	-0.028212	4.35439	3.5616	0.685581	5.62545	0.327837	1.22	7.78	0.94	2.691	2	3.14183	0.876438	6.84	0.248136	0.680708	1	1.3455	0.19573	0.67
14	17	Without arms	0.513354	2.32358	-0.704376	3.49973	-0.0166261	4.58786	3.19631	0.608501	5.5915	0.369373	1.14	7.5	0.88	2.4	1.96	3.14939	0.824567	6.62	0.369837	0.655837	1	1.22449	0.16873	-0.12
14	18	Short block time	0.566796	2.46056	-0.706176	3.66245	-0.0583178	4.72391	3.29812	0.609501	5.76133	0.353588	1	7.32	0.72	2.631	1.74	3.26363	0.810359	6.6	0.717325	0.585745	1	1.51207	0.224613	-0.03
14	19	Short block time	0.591614	2.50264	-0.700287	3.7033	-0.0777801	4.7074	3.00259	0.567783	5.58348	0.187684	1.02	7.34	0.72	2.544	1.74	3.34998	0.791834	6.62	0.738462	0.583579	1	1.46207	0.208255	0.15
14	20	Short block time	0.586221	2.42332	-0.700695	3.61357	-0.0642661	4.65833	3.16738	0.597134	5.63315	0.295388	0.98	7.38	0.7	2.701	1.72	3.26182	0.814045	6.68	0.954258	0.535568	1	1.57035	0.278477	0.5
14	21	Short block time	0.480786	2.21317	-0.692376	3.3956	-0.0292895	4.71391	3.17263	0.592399	5.68213	0.346769	0.98	7.46	0.76	2.483	1.78	3.06168	0.808654	6.7	0.796329	0.562746	1	1.39494	0.245909	-0.29
14	22	Short block time	0.692006	2.39498	-0.784184	3.52942	-0.0583476	4.5781	3.03622	0.585602	5.49342	0.488668	0.8	7.28	0.5	2.597	1.56	3.3106	0.829241	6.78	0.493968	0.726097	1	1.66474	0.103143	0.06
14	23	Short block time	0.613553	2.40271	-0.723012	3.6049	-0.0913041	4.65441	3.243	0.608547	5.67279	0.333821	0.92	7.36	0.64	2.53	1.66	3.2405	0.822056	6.72	0.797881	0.560228	1	1.5241	0.261828	-1.15
3	1	Normal	0.48014	2.00131	-0.697911	2.75466	-0.0112866	3.62761	3.47523	0.763949	5.02362	0.201139	1.02	8.22	0.8	1.853	2.2	2.618	0.956484	7.42	0.20669	0.67167	0	0.842273	0.284814	2.2
3	2	Normal	0.457573	2.08324	-0.623371	2.89257	0.0497195	4.01649	3.72538	0.747813	5.4782	0.251995	1.02	9.06	0.78	1.669	2.24	2.64555	0.903578	8.28	0.39209	0.581096	0	0.745089	0.322482	-0.2
3	3	Steep take-off	0.715218	2.29017	-0.684342	3.03078	0.0302345	3.63773	3.90049	0.820241	5.33357	0.29122	1.2	8.46	0.84	1.932	2.3	2.83583	0.97556	7.62	0.424726	0.60983	0	0.84	0.36573	1.32
3	4	Steep take-off	0.746442	2.2065	-0.733177	2.9213	0.00553353	3.31053	3.6292	0.831286	4.9123	0.39328	1.28	8.84	0.92	1.836	2.44	2.76929	1.0122	7.92	0.535707	0.653748	0	0.752459	0.358454	-1
3	5	Normal	0.516321	2.03986	-0.692395	2.74226	0.0229311	3.89293	3.40746	0.718997	5.17355	0.239208	1.06	8.26	0.82	1.941	2.2	2.70166	0.916469	7.44	0.344209	0.596507	0	0.882273	0.319962	-1.39
3	6	Normal	0.552117	2.12157	-0.644895	2.81651	0.0689637	3.53791	3.75127	0.814659	5.15644	0.293505	1.06	8.16	0.8	1.964	2.16	2.65226	0.975398	7.36	0.360251	0.604397	0	0.909259	0.371001	0.68
3	7	Steep take-off	0.682302	2.19088	-0.731887	2.85646	-0.0232425	3.35781	3.79342	0.846236	5.06605	0.267504	1.3	8.68	0.96	1.847	2.44	2.72813	1.0114	7.72	0.408552	0.60344	0	0.756967	0.407963	0.6
3	8	Steep take-off	0.810636	2.15846	-0.747192	2.84395	-0.0177824	3.30674	3.50826	0.814959	4.82104	0.316964	1.26	8.66	0.9	1.847	2.44	2.75367	1.01077	7.76	0.230992	0.709163	0	0.756967	0.301609	-1.15
3	9	Normal	0.490036	1.98174	-0.708772	2.67939	0.00880779	3.85716	3.35556	0.715966	5.11248	0.251815	1.04	8.22	0.82	1.802	2.22	2.63746	0.915962	7.4	0.208903	0.671059	0	0.811712	0.244904	-0.12
3	10	Without arms	0.626852	2.0302	-0.693927	2.8103	-0.013592	3.91958	3.56772	0.738438	5.30016	0.224479	1.14	8.48	0.88	1.924	2.32	2.65733	0.91905	7.6	0.227959	0.649591	0	0.82931	0.269459	-1.15
3	11	Without arms	0.570478	2.03671	-0.71245	2.812	-0.0138738	3.68685	3.34841	0.737329	4.98043	0.302506	1.08	8.22	0.84	1.912	2.22	2.66347	0.936963	7.38	0.28446	0.65956	0	0.861261	0.277404	-1.31
3	12	Short block time	0.513354	2.03711	-0.673072	2.82663	-0.00687052	3.80474	3.38898	0.727668	5.09521	0.211257	1	8.18	0.76	1.875	2.18	2.64587	0.916312	7.42	0.45128	0.558795	0	0.860092	0.357518	-1.31
3	13	Short block time	0.541349	2.05602	-0.658339	2.81551	0.0272599	3.97932	3.42906	0.711259	5.25294	0.232122	1	8.18	0.76	1.9	2.14	2.69271	0.898452	7.42	0.364059	0.569378	0	0.88785	0.329074	0.36
3	14	Without arms	0.458027	1.92931	-0.688279	2.70268	-0.0185381	3.8687	3.43582	0.726205	5.17414	0.224323	1.2	8.6	1	1.888	2.4	2.58699	0.922166	7.6	0.239952	0.635978	0	0.786667	0.286188	-1.08
3	15	Short block time	0.523651	2.05554	-0.658992	2.80945	0.0265578	3.78537	3.45547	0.73987	5.12536	0.210365	1	8.24	0.76	1.818	2.14	2.6612	0.92519	7.48	0.306497	0.592984	0	0.849533	0.332206	-0.6
3	16	Short block time	0.615438	2.08781	-0.679107	2.82999	0.0337403	3.58591	3.63937	0.792797	5.10919	0.314888	1.04	8.36	0.78	1.888	2.18	2.66155	0.967891	7.58	0.458576	0.585285	0	0.866055	0.382606	-0.44
3	17	Without arms	0.544246	2.01176	-0.653817	2.78832	0.0293696	3.63959	3.72896	0.797525	5.21074	0.258181	1.16	8.4	0.92	1.8	2.34	2.5577	0.960164	7.48	0.404378	0.588074	0	0.769231	0.37209	0.2
3	18	Submax effort	0.515116	1.93468	-0.682629	2.67928	0.0248338	3.47708	3.4966	0.788198	4.93116	0.254729	1.1	8.56	0.88	1.845	2.34	2.49102	0.969305	7.68	0.40343	0.603641	0	0.788462	0.365664	-0.04
3	19	Submax effort	0.448497	1.93015	-0.691576	2.69008	-0.00318578	3.94844	3.26892	0.691523	5.12601	0.234479	1.06	8.5	0.86	1.915	2.28	2.60139	0.896161	7.64	0.337432	0.602379	0	0.839912	0.293782	1.24
3	20	Flat take-off	0.278851	1.69376	-0.665057	2.42999	0.0333215	3.70504	3.50375	0.757483	5.09937	0.183392	1	8.82	0.88	1.577	2.42	2.28656	0.940027	7.94	0.353985	0.578946	0	0.651653	0.361081	0.44
3	21	Flat take-off	0.369661	1.74775	-0.682886	2.49336	0.00947779	3.98979	3.16598	0.670777	5.09331	0.236203	1.02	8.62	0.88	1.818	2.32	2.42601	0.880749	7.74	0.313828	0.594923	0	0.783621	0.285826	0.6
3	22	Submax effort	0.464345	1.82196	-0.682809	2.61196	0.0012763	3.8447	3.2991	0.709173	5.06614	0.218247	1.04	8.66	0.86	1.86	2.3	2.47556	0.912061	7.8	0.409086	0.59045	0	0.808696	0.321612	1
3	23	Submax effort	0.500107	1.98075	-0.675351	2.72741	0.00453298	3.5366	3.46187	0.774721	4.94895	0.213433	1.06	8.76	0.84	1.78	2.24	2.54661	0.95813	7.92	0.421994	0.570499	0	0.794643	0.387631	1.08
3	24	Flat take-off	0.349781	1.75316	-0.667899	2.51806	0.021825	3.8759	3.23326	0.695247	5.04744	0.219228	1.08	8.78	0.94	1.807	2.38	2.41207	0.901662	7.84	0.391019	0.579206	0	0.759244	0.322456	1.4
3	25	Flat take-off	0.291557	1.67283	-0.668887	2.409	0.0205133	3.7618	3.24521	0.711807	4.96815	0.184181	1	8.86	0.88	1.65	2.36	2.31234	0.917325	7.98	0.37378	0.567869	0	0.699153	0.349456	-0.2
3	26	Normal	0.480437	1.99916	-0.656903	2.79996	0.0163564	3.87966	3.62493	0.751468	5.3096	0.225785	1	8.46	0.78	1.966	2.18	2.58111	0.920134	7.68	0.35758	0.598516	0	0.901835	0.321617	-1.33
4	1	Normal	0.345034	1.94843	-0.622662	2.88967	-0.0663527	4.24201	3.54343	0.695908	5.52725	0.227012	0.94	8.04	0.76	1.928	2.1	2.58473	0.868701	7.28	0.367404	0.676974	0	0.918095	0.191726	-1.01
4	2	Normal	0.419228	1.82126	-0.667469	2.79154	-0.14465	4.03761	3.20048	0.670253	5.15222	0.282768	0.94	8.1	0.76	2.026	2.16	2.50765	0.87839	7.34	0.375843	0.69642	0	0.937963	0.18197	0.8
4	3	Flat take-off	0.339868	1.57712	-0.68715	2.50731	-0.0944222	3.91832	2.92811	0.641763	4.89153	0.413122	0.9	8.44	0.78	2.008	2.24	2.28242	0.875213	7.66	0.432425	0.854636	0	0.896429	0.0205771	1.86
4	4	Normal	0.354686	1.72306	-0.652476	2.62597	-0.0229995	4.03837	3.20011	0.670106	5.15259	0.426197	1	8.64	0.86	1.737	2.32	2.40959	0.878262	7.78	0.464963	0.843231	0	0.748707	0.0350306	-1.33
4	5	Flat take-off	0.327563	1.93984	-0.581329	2.8954	-0.0332033	4.15166	3.66462	0.723168	5.53767	0.294879	0.96	8.04	0.78	1.933	2.14	2.52107	0.881553	7.26	0.400631	0.69433	0	0.903271	0.187223	-0.69
4	6	Normal	0.396504	1.95181	-0.617715	2.91283	-0.0778187	3.97421	3.59477	0.73531	5.3588	0.294796	0.96	8.16	0.76	1.993	2.14	2.54794	0.905613	7.4	0.418889	0.739686	0	0.931308	0.165928	0.8
4	7	Flat take-off	0.316166	1.64869	-0.658881	2.54184	-0.0265227	4.03836	3.29414	0.684249	5.2115	0.377486	0.96	8.44	0.84	1.86	2.28	2.29483	0.877852	7.6	0.326717	0.776604	0	0.815789	0.101247	2.81
4	8	Flat take-off	0.283895	1.40056	-0.676839	2.28779	-0.0296141	3.24349	3.00708	0.747595	4.42298	0.443261	0.98	8.82	0.9	1.685	2.58	1.98439	0.973917	7.92	0.645802	0.792189	0	0.653101	0.181729	0.37
4	9	Submax effort	0.357792	1.68729	-0.654169	2.63613	-0.0896111	3.72601	3.48643	0.752192	5.10278	0.378373	1.04	8.36	0.9	1.845	2.44	2.28345	0.935703	7.46	0.328066	0.763208	0	0.756148	0.172495	0.16
4	10	Submax effort	0.373169	1.78281	-0.63235	2.71032	-0.0346766	3.7658	3.40105	0.734547	5.07429	0.415393	1.06	8.32	0.9	1.99	2.34	2.38534	0.922444	7.42	0.396026	0.799031	0	0.850427	0.123412	0.16
4	11	Without arms	0.479198	1.94445	-0.628956	2.88096	-0.0416963	3.84428	3.46108	0.732992	5.17278	0.383923	1.16	8.32	0.94	2.051	2.4	2.5211	0.908765	7.38	0.355576	0.790417	0	0.854583	0.118348	-0.37
4	12	Without arms	0.439614	2.07473	-0.633566	2.99219	-0.0362593	3.98702	3.32153	0.694592	5.18931	0.287769	1.14	8.22	0.92	1.916	2.28	2.71266	0.886884	7.3	0.474518	0.777563	0	0.840351	0.109321	-0.05
4	13	Submax effort	0.466527	1.90939	-0.695605	2.81869	-0.0731693	3.857	3.23831	0.698421	5.03617	0.389661	1.1	8.28	0.9	1.935	2.32	2.56507	0.90454	7.38	0.587173	0.904188	0	0.834052	0.0003522	-0.16
4	14	Submax effort	0.528102	2.09515	-0.648361	3.02713	-0.0551109	3.73045	3.67432	0.777818	5.23611	0.387609	1.18	8.26	0.92	1.923	2.36	2.65472	0.943522	7.34	0.375393	0.812837	0	0.814831	0.130686	0.69
4	15	Without arms	0.418268	2.06921	-0.629262	2.98651	-0.0203293	4.10146	3.56815	0.715974	5.43633	0.35688	1.22	8.42	1	1.972	2.36	2.68443	0.887673	7.42	0.556295	0.818202	0	0.835593	0.0694715	0.58
4	16	Without arms	0.349555	1.82652	-0.65135	2.7605	-0.0732948	3.96626	3.17339	0.6748	5.07953	0.321162	1.08	8.4	0.92	1.932	2.34	2.50079	0.884403	7.48	0.394689	0.768273	0	0.825641	0.11613	0.27
4	17	Steep take-off	0.708132	2.1345	-0.704572	2.9752	0.00600992	3.6404	3.853	0.813763	5.30077	0.47211	1.12	8.34	0.82	1.911	2.34	2.71696	0.979567	7.52	0.442694	0.933684	0	0.816667	0.0458831	0.05
4	18	Steep take-off	0.837845	2.23959	-0.763812	2.99479	0.0193752	3.45624	3.92846	0.849257	5.23243	0.495946	1.14	8.3	0.78	2.074	2.28	2.82715	1.01753	7.52	0.475275	0.973243	0	0.909649	0.0442867	-1.54
4	19	Short block time	0.474555	1.8165	-0.673342	2.7649	-0.106905	4.09836	3.16041	0.656894	5.1754	0.364663	0.86	8	0.68	1.91	2.08	2.51322	0.866968	7.32	0.508627	0.845146	0	0.918269	0.0218215	-1.01
4	20	Short block time	0.35788	1.85987	-0.647903	2.81769	-0.105181	4.17391	3.28544	0.666848	5.31183	0.290747	0.92	8.1	0.74	1.953	2.12	2.5277	0.860694	7.36	0.452003	0.682423	0	0.921226	0.178271	0.48
4	21	Steep take-off	0.746669	2.06266	-0.741999	2.94257	-0.0898947	3.36595	3.57381	0.815342	4.90935	0.438369	1.14	8.38	0.84	1.911	2.36	2.63488	0.999944	7.54	0.24217	0.831613	0	0.809746	0.168332	0.16
4	22	Steep take-off	0.772867	2.19764	-0.733115	3.03643	-0.0317757	3.66135	3.8231	0.807007	5.29354	0.418757	1.14	8.32	0.82	1.996	2.28	2.78346	0.974342	7.5	0.382807	0.797546	0	0.875439	0.176796	-1.01
4	23	Short block time	0.407569	1.8915	-0.659037	2.83956	-0.117791	4.10658	3.53886	0.711279	5.42103	0.21234	0.92	8.1	0.72	1.828	2.16	2.54855	0.893695	7.38	0.489587	0.734111	0	0.846296	0.159585	-0.69
4	24	Short block time	0.441376	1.85508	-0.675288	2.79618	-0.109051	4.17925	3.16381	0.647983	5.24174	0.283586	0.9	8.16	0.72	1.866	2.12	2.56555	0.857658	7.44	0.534478	0.790683	0	0.880189	0.0669756	0.17
6	1	Normal	0.28667	1.8411	-0.687089	2.77742	0.0132838	4.03729	3.27153	0.681007	5.1964	0.320686	0.86	7.76	0.72	2.248	1.96	2.52744	0.88554	7.04	0.577314	0.554327	0	1.14694	0.331213	-1.35
6	2	Normal	0.324893	1.84444	-0.70068	2.81538	-0.028244	4.15529	3.19229	0.655078	5.23995	0.341045	0.88	7.48	0.74	2.29	1.98	2.59239	0.873262	6.74	0.467974	0.588425	0	1.15657	0.284837	-2.01
6	3	Short block time	0.304926	1.7515	-0.720818	2.71917	-0.0429903	4.14822	3.21457	0.659265	5.24797	0.338737	0.76	7.36	0.64	2.383	1.86	2.49818	0.876305	6.72	0.500778	0.596607	0	1.28118	0.279698	-1.46
6	4	Short block time	0.38378	1.87374	-0.704703	2.83838	-0.0121626	4.12128	2.99134	0.62785	5.09245	0.365695	0.82	7.46	0.66	2.42	1.88	2.61557	0.856895	6.8	0.240958	0.678031	0	1.28723	0.178864	-1.03
6	5	Normal	0.411601	1.92286	-0.662939	2.86315	0.040728	3.97745	3.17817	0.674159	5.09125	0.354943	0.88	7.54	0.7	2.231	1.92	2.59903	0.883505	6.84	0.46706	0.596262	0	1.16198	0.287243	-1.35
6	6	Normal	0.373535	1.90116	-0.717158	2.82544	0.0114533	3.9849	3.02288	0.648971	5.00172	0.378895	0.88	7.48	0.72	2.385	1.92	2.65829	0.886707	6.76	0.394936	0.663581	0	1.24219	0.223126	-1.57
6	7	Short block time	0.410275	1.8834	-0.717045	2.8584	-0.0499383	4.28979	2.93967	0.600773	5.20038	0.313657	0.84	7.44	0.68	2.369	1.88	2.69846	0.841839	6.76	0.211365	0.644262	0	1.26011	0.197577	-1.35
6	8	Short block time	0.336342	1.91172	-0.671365	2.88064	0.00985555	4.09241	3.22353	0.667186	5.2095	0.341703	0.82	7.48	0.66	2.317	1.86	2.60743	0.874084	6.82	0.387481	0.604772	0	1.2457	0.269313	0.07
6	9	Steep take-off	0.578856	2.17831	-0.708394	2.97787	0.0642026	3.49142	3.01017	0.711512	4.6099	0.503619	1.06	7.74	0.78	2.183	2.1	2.80676	0.939541	6.96	0.383514	0.640931	0	1.03952	0.29861	-0.15
6	10	Steep take-off	0.627411	2.16692	-0.756484	2.96048	0.041736	3.69031	3.32968	0.73407	4.97043	0.564832	1.04	7.7	0.76	2.481	2.04	2.83118	0.943991	6.94	0.144022	0.782099	0	1.21618	0.161892	0.61
6	11	Submax effort	0.467242	1.87659	-0.733066	2.7838	-0.0056503	3.87665	2.89041	0.640677	4.83558	0.360318	1.08	7.84	0.9	2.142	2.22	2.61315	0.886738	6.94	0.133997	0.704924	0	0.964865	0.181814	0.17
6	12	Submax effort	0.309464	1.8065	-0.701067	2.74488	0.00563743	3.94022	3.00236	0.651123	4.95374	0.343189	1.02	7.76	0.88	2.31	2.12	2.51574	0.880187	6.88	0.537785	0.614692	0	1.08962	0.265495	1.48
6	13	Steep take-off	0.559186	2.18138	-0.729733	3.07008	0.0121297	3.43763	3.12606	0.737965	4.64646	0.471912	1.18	8	0.9	2.249	2.22	2.80016	0.958244	7.1	0.191832	0.780422	0	1.01306	0.177821	-0.15
6	14	Steep take-off	0.533268	2.14676	-0.734724	3.00694	0.028272	3.54252	3.16872	0.729758	4.75292	0.417221	1.02	7.7	0.76	2.246	2.04	2.78441	0.948154	6.94	0.362064	0.674941	0	1.10098	0.273213	0.94
6	15	Submax effort	0.42956	1.82505	-0.772451	2.78576	-0.08646	3.90595	2.91624	0.641331	4.87452	0.32065	1.04	7.9	0.88	2.184	2.18	2.60625	0.895636	7.02	0.214679	0.756283	0	1.00183	0.139353	0.94
6	16	Submax effort	0.386852	1.81832	-0.693082	2.73228	0.0381852	4.12425	3.0167	0.631526	5.10979	0.351462	0.98	7.9	0.82	2.272	2.12	2.56069	0.859168	7.08	0.194563	0.714579	0	1.0717	0.14459	0.94
6	17	Without arms	0.398773	1.85607	-0.75855	2.75506	-0.0283328	4.21643	2.86984	0.597609	5.10042	0.327232	1.04	7.9	0.88	2.37	2.14	2.69936	0.853307	7.02	0.202942	0.742795	0	1.10748	0.110512	0.17
6	18	Without arms	0.368212	1.88264	-0.726438	2.83923	-0.043335	4.18033	3.10325	0.638584	5.20628	0.311905	0.98	7.76	0.82	2.337	2.04	2.6769	0.871202	6.94	0.226714	0.73491	0	1.14559	0.136292	0.5
6	19	Flat take-off	0.208689	1.78605	-0.638944	2.78753	0.00404025	4.13565	3.35537	0.681611	5.32561	0.283448	0.88	7.82	0.76	2.195	2	2.44775	0.872294	7.06	0.712103	0.582334	0	1.0975	0.28996	-0.04
6	20	Flat take-off	0.318366	1.72209	-0.725936	2.67633	-0.032325	4.03314	3.08499	0.652976	5.07773	0.333078	0.86	7.72	0.74	2.221	1.98	2.48838	0.887001	6.98	0.399074	0.667232	0	1.12172	0.219769	0.83
6	21	Flat take-off	0.336028	1.71172	-0.722985	2.69126	-0.0548025	3.99318	2.92287	0.631859	4.9486	0.331031	0.86	7.88	0.74	2.075	2	2.47042	0.87554	7.14	0.488003	0.649379	0	1.0375	0.226161	0.83
6	22	Without arms	0.428583	1.83513	-0.735887	2.78801	-0.0468903	4.28678	3.24405	0.647811	5.37591	0.309415	0.92	7.88	0.76	2.244	2.02	2.60675	0.863019	7.12	0.251477	0.644781	0	1.11089	0.218238	0.83
6	23	Without arms	0.374705	1.7938	-0.728035	2.76563	-0.055349	4.23359	3.40571	0.677448	5.43342	0.3205	0.9	7.88	0.76	2.359	2.02	2.51351	0.87539	7.12	0.457531	0.614585	0	1.16782	0.260805	0.72
6	24	Flat take-off	0.353988	1.71299	-0.729993	2.70178	-0.0760524	4.04889	2.93232	0.626802	4.9992	0.334054	0.86	7.86	0.74	2.145	1.98	2.48228	0.869688	7.12	0.462737	0.673762	0	1.08333	0.195927	1.27
6	25	Flat take-off	0.216944	1.60545	-0.699732	2.58217	-0.0228006	4.22259	2.86338	0.595883	5.10188	0.344917	0.88	7.96	0.8	2.025	2.08	2.40774	0.84173	7.16	0.213323	0.741515	0	0.973558	0.100215	-0.49
9	1	Without arms	0.570688	2.06027	-0.742809	2.88715	0.00142989	4.11877	2.7912	0.595588	4.97545	0.52058	1.06	8.02	0.82	1.928	2.16	2.88402	0.856786	7.2	0.321514	0.920041	0	0.892593	0.0632549	-0.6
9	2	Without arms	0.452162	2.05411	-0.723271	2.93701	-0.0377657	4.10181	2.99975	0.631441	5.08167	0.473615	1.04	7.98	0.84	1.966	2.08	2.83346	0.87017	7.14	0.370664	0.846345	0	0.945192	0.0238254	-0.49
9	3	Without ars	0.48857	2.01157	-0.752466	2.83881	-0.0185427	4.33427	2.95477	0.598354	5.24562	0.504318	0.84	8.02	0.64	2.079	1.92	2.87842	0.848281	7.38	0.355735	0.907778	0	1.08281	0.0594975	-1
9	4	Normal	0.457608	2.02286	-0.735881	2.88275	-0.034907	4.20195	2.90956	0.605628	5.11096	0.442733	0.94	7.84	0.74	2.06	1.98	2.82123	0.848988	7.1	0.32096	0.859496	0	1.0404	0.0105087	0.03
9	5	Without arms	0.443087	2.06029	-0.709224	2.93542	-0.0110671	4.30915	3.04241	0.614765	5.27494	0.502537	0.98	8.2	0.78	1.998	2.06	2.83594	0.840081	7.42	0.372655	0.895499	0	0.969903	0.0554182	0.14
9	6	Without arms	0.463769	2.03763	-0.742427	2.86047	-0.0195512	4.1238	2.92259	0.616549	5.05443	0.478251	0.96	8.24	0.76	2.111	2.02	2.86239	0.869651	7.48	0.350588	0.880015	0	1.04505	0.0103644	-0.55
9	7	Normal	0.494365	2.07404	-0.715202	2.91944	0.014092	4.38507	2.83715	0.574265	5.22286	0.532264	0.96	8	0.74	1.984	2.04	2.9072	0.82016	7.26	0.367477	0.913514	0	0.972549	0.0933541	-0.66
9	8	Normal	0.392245	1.97762	-0.691491	2.86081	-0.00716177	4.42476	3.01391	0.597961	5.3537	0.487454	0.94	7.96	0.76	2.038	2.02	2.77408	0.823942	7.2	0.390971	0.873024	0	1.00891	0.0490821	-0.83
9	9	Normal	0.401129	1.91659	-0.72494	2.78894	-0.0540877	4.29496	2.7581	0.570852	5.10429	0.445559	0.9	7.9	0.74	2.15	1.98	2.77558	0.832522	7.16	0.37331	0.841091	0	1.08586	0.00856885	0.26
9	10	Flat take-off	0.413626	1.85176	-0.732849	2.69163	-0.00300159	4.13381	2.6896	0.57682	4.93177	0.505336	0.94	8.28	0.78	1.752	2.16	2.67852	0.844267	7.5	0.426866	0.922896	0	0.811111	0.078629	0.26
9	11	Flat take-off	0.445932	1.95262	-0.703967	2.81804	0.00115456	4.15919	2.87593	0.604974	5.05666	0.484611	0.98	8.28	0.8	1.943	2.1	2.74286	0.850554	7.48	0.320164	0.870851	0	0.925238	0.0202977	2.21
9	12	Steep take-off	0.635701	2.08783	-0.824647	2.80367	-0.00485607	4.0876	2.7803	0.597299	4.94353	0.553304	1.1	8.96	0.84	1.628	2.44	2.9871	0.879391	8.12	0.370126	0.986644	0	0.667213	0.107253	0.89
9	13	Steep take-off	0.662405	2.24203	-0.764971	3.04713	0.000819964	4.03026	3.16108	0.665117	5.12205	0.585136	1.14	8.5	0.84	2.086	2.18	3.00778	0.89481	7.66	0.344336	0.954177	0	0.956881	0.0593674	0.83
9	14	Flat take-off	0.40544	1.87463	-0.723239	2.74234	-0.0335191	4.37315	2.85898	0.579013	5.22476	0.45322	0.94	8.48	0.78	1.963	2.08	2.70552	0.823828	7.7	0.425343	0.869902	0	0.94375	0.0460733	1.06
9	15	Flat take-off	0.384845	1.95572	-0.666941	2.87666	-0.0238068	4.33286	3.17608	0.632547	5.37226	0.424958	1.02	8.56	0.84	2.084	2.12	2.69231	0.841017	7.72	0.464843	0.842622	0	0.983019	0.00160484	1.58
9	16	Steep take-off	0.762412	2.19197	-0.814742	2.99334	-0.0398202	3.8348	3.05161	0.672155	4.90082	0.575492	1.16	8.74	0.84	1.917	2.28	2.95893	0.917841	7.9	0.366517	1.0025	0	0.840789	0.0846569	2.49
9	17	Steep take-off	0.728239	2.1646	-0.803962	2.91644	0.0141898	3.56133	3.38274	0.759685	4.91183	0.630339	1.2	9.06	0.88	1.502	2.5	2.84125	0.974452	8.18	0.45551	1.07752	0	0.6008	0.103071	-1
9	18	Short block time	0.487942	2.05915	-0.688317	2.94167	0.00288344	4.34189	3.21489	0.637351	5.40255	0.464336	0.9	7.84	0.68	2.066	1.94	2.79727	0.843946	7.16	0.336919	0.855729	0	1.06495	0.0117827	-1.12
9	19	Short block time	0.402455	1.97428	-0.710125	2.82896	-0.00453155	4.25468	2.90215	0.598617	5.15022	0.472366	0.86	7.8	0.68	2.195	1.92	2.78267	0.842026	7.12	0.243594	0.819596	0	1.14323	0.0224302	-0.49
9	20	Submax effort	0.499775	2.05595	-0.695888	2.89449	0.0286697	3.98433	3.08523	0.658898	5.0392	0.477492	0.94	8.02	0.72	2.199	2	2.77313	0.88318	7.3	0.40025	0.792723	0	1.0995	0.0904566	-0.43
9	21	Submax effort	0.487488	1.97818	-0.76685	2.79666	-0.025585	3.94212	2.90018	0.634281	4.89401	0.485399	0.98	8.04	0.78	1.932	2.08	2.76661	0.889522	7.26	0.432882	0.947189	0	0.928846	0.0576669	-1.23
9	22	Short block time	0.411444	1.9706	-0.721117	2.80268	-0.00433896	4.7216	3.15838	0.589563	5.68057	0.49683	0.84	7.76	0.66	2.09	1.9	2.82049	0.806398	7.1	0.468348	0.883906	0	1.1	0.0775079	-1
9	23	Short block time	0.454519	1.91957	-0.727209	2.79512	-0.0392751	4.4024	2.85005	0.574535	5.24442	0.459818	0.86	7.84	0.68	2.113	1.96	2.75603	0.81956	7.16	0.253546	0.82084	0	1.07806	0.00127973	-0.2
9	24	Submax effort	0.426157	1.97284	-0.72375	2.80593	-0.0012529	4.25387	2.97133	0.609719	5.18885	0.465651	0.92	8.12	0.74	1.928	2	2.78107	0.849274	7.38	0.276882	0.830638	0	0.964	0.0186355	0.37
9	25	Submax effort	0.45232	1.96364	-0.754487	2.80697	-0.0361802	4.18462	2.73848	0.579473	5.00103	0.490127	0.92	8.32	0.74	2.023	2	2.84241	0.853637	7.58	0.265006	0.863162	0	1.0115	0.00952534	0.83
12	1	Submax effort	0.397097	1.70998	-0.727687	2.61016	0.0208127	4.16153	2.87944	0.605282	5.06059	0.435578	1.04	8.76	0.9	1.936	2.34	2.50067	0.850642	7.86	0.199438	0.751078	0	0.82735	0.0995639	-0.18
12	2	Submax effort	0.477033	1.78215	-0.71182	2.69229	0.0187897	3.90611	3.25885	0.695307	5.08702	0.424649	1.02	8.56	0.84	1.826	2.28	2.48525	0.909996	7.72	0.288317	0.727053	0	0.800877	0.182943	-1.48
12	3	Normal	0.39523	1.8037	-0.724173	2.74049	-0.0228947	3.9023	2.93359	0.644626	4.882	0.364373	1	8.3	0.84	1.908	2.2	2.54513	0.887935	7.46	0.289866	0.71072	0	0.867273	0.177216	-0.68
12	4	Normal	0.442144	1.7859	-0.710989	2.68179	0.0335978	4.18384	3.12318	0.641248	5.22099	0.474751	1	8.46	0.84	2.071	2.2	2.53899	0.862962	7.62	0.154142	0.774228	0	0.941364	0.0887343	1.73
12	5	Submax effort	0.492916	1.78645	-0.730456	2.67957	0.0202532	3.8339	2.99888	0.663794	4.86745	0.445895	1.06	8.94	0.88	1.953	2.32	2.51489	0.903159	8.06	0.242796	0.830428	0	0.84181	0.0727309	1.43
12	6	Submax effort	0.495028	1.71739	-0.780557	2.60011	-0.0339082	3.62584	2.9743	0.687002	4.68969	0.423157	1.02	8.88	0.86	1.81	2.28	2.44256	0.937273	8.02	0.205369	0.779216	0	0.79386	0.158057	-1.08
12	7	Normal	0.506721	1.85265	-0.705338	2.77096	0.0300429	4.06292	3.07988	0.648631	5.09834	0.442473	1.04	8.38	0.84	1.956	2.22	2.58397	0.873039	7.54	0.266852	0.823522	0	0.881081	0.0495171	-0.08
12	8	Normal	0.493701	1.77002	-0.750215	2.67804	-0.0304735	4.23431	2.855	0.593237	5.1069	0.36213	1.04	8.58	0.86	2.005	2.26	2.61688	0.849686	7.72	0.145143	0.730299	0	0.887168	0.119387	-1.88
12	9	Short block time	0.390046	1.72934	-0.737221	2.60725	0.0169074	4.06557	2.85609	0.612406	4.96852	0.392265	0.88	8.22	0.74	1.845	2.14	2.54245	0.869905	7.48	0.313657	0.828256	0	0.86215	0.0416487	-1.78
12	10	Short block time	0.423033	1.79666	-0.718774	2.68234	0.031127	4.08289	2.90172	0.617873	5.00899	0.376936	0.98	8.24	0.82	2.02	2.2	2.57241	0.862403	7.42	0.174455	0.757342	0	0.918182	0.105061	-1.18
12	11	Short block tme	0.484032	1.80471	-0.736786	2.74371	-0.0251792	3.83219	2.96827	0.659038	4.8473	0.4153	1.02	8.36	0.84	1.877	2.26	2.53283	0.900304	7.52	0.180856	0.76735	0	0.830531	0.132954	0.42
12	12	Flat take-off	0.351597	1.64243	-0.735848	2.57441	-0.0277359	3.93881	2.90947	0.636208	4.89686	0.374607	0.98	8.68	0.86	1.832	2.34	2.3908	0.880899	7.82	0.273289	0.809714	0	0.782906	0.0711851	0.42
12	13	Flat take-off	0.369783	1.63745	-0.726933	2.54902	0.0113562	4.05862	2.80249	0.604324	4.93217	0.395702	1	8.68	0.88	1.698	2.36	2.44917	0.865231	7.8	0.242019	0.77659	0	0.719492	0.0886409	0.32
12	14	Short block time	0.428583	1.76006	-0.691462	2.67315	0.0359258	4.03223	3.16683	0.665762	5.12715	0.409839	0.96	8.66	0.8	1.695	2.28	2.48586	0.885499	7.86	0.223395	0.733029	0	0.743421	0.15247	-0.58
12	15	Short block time	0.445268	1.75199	-0.728936	2.64057	0.0342809	3.9713	3.06791	0.657759	5.01829	0.477652	0.96	8.48	0.8	1.98	2.22	2.50654	0.892867	7.68	0.18096	0.804925	0	0.891892	0.087942	-1.18
12	16	Flat take-off	0.324893	1.68354	-0.710792	2.60781	-0.00334678	3.96455	3.08577	0.661393	5.02391	0.358758	0.94	8.36	0.82	1.812	2.24	2.39716	0.885674	7.54	0.36497	0.662957	0	0.808929	0.222717	-0.78
12	17	Flat take-off	0.31381	1.66544	-0.719757	2.60006	-0.0248838	3.69218	2.94609	0.673476	4.72352	0.362363	1	8.44	0.88	1.93	2.28	2.36695	0.916122	7.56	0.217647	0.727869	0	0.846491	0.188254	-0.28
12	18	Flat take-off	0.335732	1.67865	-0.71555	2.63605	-0.0256212	3.96874	2.87463	0.626862	4.90045	0.37	1.04	8.54	0.92	1.869	2.32	2.43271	0.873577	7.62	0.335577	0.731406	0	0.805603	0.142171	0.02
12	19	Steep take-off	0.603849	1.97457	-0.740407	2.86864	0.0118867	3.37504	3.43199	0.793765	4.81346	0.461132	1.16	8.6	0.9	1.892	2.34	2.58208	0.994898	7.7	0.21743	0.831522	0	0.808547	0.163377	0.93
12	20	Steep take-off	0.632438	1.96263	-0.801701	2.78719	-0.00814201	3.61785	3.34542	0.746295	4.92754	0.483288	1.12	8.78	0.86	1.87	2.34	2.65002	0.963775	7.92	0.167682	0.837522	0	0.799145	0.126253	0.93
12	21	Without arms	0.454257	1.79383	-0.712386	2.70434	0.0357389	3.87118	3.13967	0.681436	4.98433	0.46169	1.14	8.78	0.96	1.919	2.38	2.49064	0.902704	7.82	0.209466	0.793583	0	0.806303	0.10912	0.93
12	22	Without arms	0.444832	1.74207	-0.749265	2.65302	-0.00561497	4.02678	2.98599	0.638061	5.0131	0.412723	1.12	8.78	0.96	2.01	2.38	2.50716	0.877861	7.82	0.329255	0.860787	0	0.844538	0.0170747	0.42
12	23	Steep take-off	0.517508	1.9839	-0.697993	2.93028	0.00438788	3.60814	3.45309	0.763443	4.99424	0.413423	1.16	8.68	0.92	1.932	2.38	2.59729	0.956985	7.76	0.242398	0.786148	0	0.811765	0.170838	1.03
12	24	Steep take-off	0.504644	1.87222	-0.760395	2.77081	-0.00969045	3.86303	3.17083	0.687303	4.99772	0.43633	1.2	8.8	1	2.111	2.42	2.6062	0.916329	7.8	0.311544	0.871588	0	0.872314	0.0447411	1.03
12	25	Without arms	0.441813	1.81824	-0.721783	2.7554	-0.0337643	3.99199	3.29991	0.690771	5.17933	0.344663	1.14	8.8	0.96	1.869	2.36	2.5368	0.90339	7.84	0.285846	0.782019	0	0.791949	0.121371	0.73
12	26	Without arms	0.404794	1.73589	-0.743433	2.65756	-0.0202044	3.96352	3.08355	0.661171	5.02173	0.37395	1.12	8.74	0.98	2.024	2.34	2.48895	0.895371	7.76	0.273331	0.816762	0	0.864957	0.0786091	0.85
15	1	Without arms	0.365612	1.94167	-0.684136	2.85014	0.000574064	4.14678	2.95258	0.618746	5.09053	0.28133	1.08	7.7	0.9	2.249	2.12	2.68809	0.849786	6.8	0.393706	0.743635	0	1.06085	0.106151	1.31
15	2	Without arms	0.436402	2.00836	-0.73276	2.89526	-0.0244583	4.24793	3.09585	0.629789	5.25635	0.232613	1.18	7.76	0.98	2.203	2.18	2.81547	0.862552	6.78	0.527384	0.72893	0	1.01055	0.133622	-0.67
15	3	Normal	0.364268	1.98195	-0.708556	2.92361	-0.0532066	4.59162	2.92779	0.567636	5.44564	0.287068	0.96	7.5	0.78	2.346	1.96	2.85436	0.806717	6.72	0.363598	0.744032	0	1.19694	0.0626848	-1.59
15	4	Normal	0.439963	2.13696	-0.694075	3.06683	-0.0283643	4.51526	3.32367	0.634543	5.60664	0.215143	0.98	7.38	0.76	2.39	1.9	2.90456	0.835437	6.62	0.567091	0.648922	0	1.25789	0.186515	1.31
15	5	Without arms	0.391425	2.05478	-0.667431	2.97435	-0.000726367	4.21167	3.16778	0.644872	5.27001	0.279207	1.08	7.76	0.88	2.155	2.1	2.77076	0.854241	6.88	0.612741	0.637105	0	1.02619	0.217135	0.7
15	6	Without arms	0.418059	2.04364	-0.700713	2.96702	-0.0202352	4.36312	3.07016	0.61318	5.33505	0.266445	1.1	7.68	0.9	2.244	2.1	2.829	0.836754	6.78	0.535091	0.727524	0	1.06857	0.10923	-0.82
15	7	Normal	0.396626	2.07505	-0.6871	3.01873	-0.0284253	4.53322	2.89218	0.567891	5.37725	0.295868	0.98	7.48	0.78	2.199	1.94	2.89103	0.798971	6.7	0.425285	0.753311	0	1.13351	0.0456602	-1.28
15	8	Normal	0.392315	2.10488	-0.725379	3.0331	-0.0621141	4.48649	3.40019	0.648521	5.62937	0.213415	0.98	7.42	0.78	2.246	1.92	2.86759	0.846175	6.64	0.666865	0.606628	0	1.16979	0.239547	-0.67
15	9	Steep take-off	0.418547	2.04027	-0.729007	2.97822	-0.0683246	4.34128	2.9401	0.595289	5.24318	0.25804	0.96	7.5	0.76	2.322	1.94	2.86512	0.835952	6.74	0.560052	0.69102	0	1.19691	0.144932	-0.52
15	10	Steep take-off	0.391216	1.95678	-0.7357	2.88706	-0.0676642	4.24182	3.04434	0.622505	5.22121	0.283091	0.96	7.52	0.78	2.332	1.94	2.76272	0.858103	6.74	0.5271	0.703339	0	1.20206	0.154764	-0.22
15	11	Steep take-off	0.394828	2.05614	-0.697134	3.00883	-0.0569692	4.5634	3.05858	0.590473	5.49359	0.269479	1.04	7.56	0.84	2.269	2	2.87755	0.813191	6.72	0.648039	0.620592	0	1.1345	0.192598	0.24
15	12	Flat take-off	0.224798	1.70518	-0.697711	2.6109	-0.0154692	4.29887	3.23228	0.644709	5.37847	0.326816	0.92	7.62	0.82	2.275	2.02	2.43599	0.850651	6.8	1.21998	0.906174	0	1.12624	0.055523	-0.82
15	13	Steep take-off	0.455269	2.1584	-0.760071	3.03811	-0.0639575	4.30507	3.02423	0.612389	5.26114	0.293939	1.06	7.48	0.84	2.512	1.96	2.97636	0.848736	6.64	0.338026	0.689011	0	1.28163	0.159725	0.24
15	14	Flat take-off	0.266233	1.77339	-0.709419	2.72606	-0.0667275	4.35589	3.03132	0.607977	5.30685	0.265333	0.94	7.62	0.82	2.158	2.02	2.55745	0.833566	6.8	0.890094	0.862174	0	1.06832	0.0286078	2.68
15	15	Flat take-off	0.188164	1.52538	-0.74953	2.38627	-0.0509303	4.41809	2.49591	0.514232	5.07436	0.198567	0.9	7.94	0.84	2.218	2.06	2.45318	0.800765	7.1	2.0898	1.13861	0	1.0767	0.33785	-0.98
15	16	Steep take-off	0.569955	2.40782	-0.698271	3.32815	-0.0163768	4.07293	3.82664	0.754231	5.58856	0.311911	1.12	7.46	0.82	2.395	1.98	3.05949	0.924248	6.64	0.192949	0.707045	0	1.2096	0.217203	-0.37
15	17	Short block time	0.370132	2.09813	-0.687238	3.0064	-0.0102488	4.5648	3.06651	0.591529	5.49918	0.175626	0.94	7.54	0.74	2.217	1.92	2.9198	0.813858	6.8	0.579574	0.629084	0	1.15469	0.184773	-0.06
15	18	Short block time	0.257803	2.00275	-0.667169	3.01542	-0.10602	4.51504	3.10671	0.602682	5.48062	0.210666	0.88	7.58	0.72	2.104	1.9	2.77031	0.813312	6.86	0.583805	0.619531	0	1.10737	0.193782	0.55
15	19	Submax effort	0.272638	1.88602	-0.718752	2.84079	-0.101107	4.54279	3.04385	0.590334	5.46827	0.191854	0.94	7.66	0.8	2.215	1.98	2.74915	0.823997	6.86	0.317551	0.681095	0	1.11869	0.142902	-0.37
15	20	Submax effort	0.342277	1.91943	-0.718063	2.84266	-0.0626277	4.50354	2.85063	0.564314	5.32991	0.227322	0.98	7.54	0.82	2.201	2	2.77511	0.808283	6.72	0.375279	0.680573	0	1.1005	0.12771	-0.06
15	21	Short block time	0.282586	1.86301	-0.680893	2.82714	-0.0665495	4.35779	3.27876	0.645028	5.45349	0.265208	0.88	7.58	0.74	2.153	1.92	2.60383	0.848582	6.84	0.433974	0.58218	0	1.12135	0.266402	-0.52
15	22	Short block time	0.316411	1.93577	-0.724411	2.84796	-0.0560829	4.44414	3.00644	0.594776	5.36555	0.181239	0.9	7.52	0.74	2.316	1.9	2.78016	0.831122	6.78	0.347013	0.729793	0	1.21895	0.10133	1.76
15	23	Submax effort	0.357513	1.86858	-0.733897	2.75118	-0.0384412	4.34736	3.09638	0.618896	5.33733	0.240798	1.04	7.82	0.9	2.161	2.1	2.69458	0.851155	6.92	0.513158	0.61622	0	1.02905	0.234935	-0.67
15	24	Submax effort	0.329553	1.94517	-0.732472	2.88908	-0.0906193	4.39015	3.11953	0.617787	5.38562	0.195148	0.94	7.5	0.78	2.202	1.92	2.7793	0.848606	6.72	0.489358	0.78791	0	1.14688	0.0606957
