# Supplementary material for: Predicting dive start performance from kinematic variables at water entry in (sub-)elite swimmers
Source: PLoS One. 2020 Oct 30;15(10):e0241345. doi: 10.1371/journal.pone.0241345 (PMC7598512; doi:10.1371/journal.pone.0241345)
Supplement: S2 Table — (XLSX) [file pone.0241345.s002.xlsx]

## Sheet: Sheet1
Supporting Information Table 2. Squat jump (SJ) heights from the squat jump test
#	pp	session	gender (men = 1, women = 0)	SJ1	SJ2	SJ3
1	1	1	1	48	49	49
2	1	2	1	45	48	44
3	1	3	1	47	45	49
4	2	1	1	47	49	52
5	2	2	1	52	52	52
6	2	3	1	54	49	49
7	3	1	0	32	34	32
8	3	2	0	31	32	33
9	3	3	0	31	31	33
10	4	1	0	35	36	37
11	4	2	0	36	37	39
12	4	3	0	38	36	38
13	5	1	1	55	54	51
14	5	2	1	51	53	51
15	5	3	1	54	53	58
16	6	1	0	37	42	41
17	6	2	0	38	41	41
18	6	3	0	38	38	36
19	7	1	1	36	44	42
20	7	2	1	44	46	46
21	7	3	1	44	44	44
22	9	1	0	47	44	46
23	9	2	0	42	46	45
24	9	3	0	44	43	43
25	10	1	1	42	42	39
26	10	2	1	38	45	41
27	10	3	1	41	46	39
28	11	1	1	34	36	37
29	11	2	1	34	38	40
30	11	3	1	36	39	40
31	12	1	0	33	35	34
32	12	2	0	31	36	35
33	12	3	0	34	32	37
34	13	1	1	40	40	43
35	13	2	1	42	38	43
36	13	3	1	37	40	37
37	14	1	1	44	46	46
38	14	2	1	46	46	43
39	14	3	1	44	42	47
40	15	1	0	41	40	45
41	15	2	0	44	46	44
42	15	3	0	42	46	49
