# Supplementary material for: Predicting dive start performance from kinematic variables at water entry in (sub-)elite swimmers
Source: PLoS One. 2020 Oct 30;15(10):e0241345. doi: 10.1371/journal.pone.0241345 (PMC7598512; doi:10.1371/journal.pone.0241345)
Supplement: S3 Table — (XLSX) [file pone.0241345.s003.xlsx]

## Sheet: Sheet1
Supporting Information Table 3. Points extracted from video-images for analysis of Water Entry State
		Time in video (not time from start signal)			Two frames before swimmer touches the water												One frame before swimmer touches the water (defined as the instant of water entry)												One frame after water entry (after the swimmer touches the water for the first time)
Trial	pp	Time_2framesbefore	Time_WaterEntry	Time_1frameafterWE	Lankle_x	Lankle_y	RAnkle_x	RAnkle_y	Hip_x	Hip_y	Shoulder_x	Shoulder_y	Wrist_x	Wrist_y	Vertex_x	Vertex_y	LAnkle_x2	LAnkle_y3	RAnkle_x4	RAnkle_y5	Hip_x6	Hip_y7	Shoulder_x8	Shoulder_y9	Wrist_x10	Wrist_y11	Vertex_x12	Vertex_y13	LAnkle_x14	LAnkle_y15	RAnkle_x16	RAnkle_y17	Hip_x18	Hip_y19	Shoulder_x20	Shoulder_y21	Wrist_x22	Wrist_y23	Vertex_x24	Vertex_y25
1	9	4.78	4.8	4.82	1.08601	-1.31752	1.04437	-1.16556	1.88032	-0.879339	2.35758	-0.628965	2.68037	-0.213553	2.39307	-0.40386	1.19073	-1.31039	1.14921	-1.17251	1.95551	-0.82502	2.43272	-0.55429	2.76275	-0.152136	2.4616	-0.335805	1.32279	-1.28949	1.26056	-1.18632	2.03069	-0.7571	2.50794	-0.479567	2.83847	-0.0905773	2.54394	-0.254035
2	9	4.76	4.78	4.8	1.07913	-1.26918	1.03747	-1.11026	1.84623	-0.85872	2.35766	-0.615335	2.71389	-0.254812	2.42014	-0.417682	1.19085	-1.25524	1.12836	-1.1311	1.9283	-0.804427	2.43277	-0.547471	2.78953	-0.186548	2.48878	-0.335951	1.30902	-1.24135	1.23984	-1.11746	2.01039	-0.722876	2.50805	-0.465917	2.85861	-0.111264	2.56434	-0.254141
3	9	4.74	4.76	4.78	1.04409	-1.28306	0.960268	-1.1032	1.79825	-0.913196	2.31677	-0.642428	2.62559	-0.247586	2.40614	-0.472277	1.142	-1.27599	1.07247	-1.11722	1.88724	-0.845225	2.39869	-0.567785	2.71487	-0.172536	2.45456	-0.363146	1.26038	-1.26893	1.18418	-1.11738	1.97612	-0.77733	2.47384	-0.499895	2.79743	-0.104179	2.51641	-0.288158
4	9	4.62	4.64	4.66	1.04418	-1.24849	0.995399	-1.10327	1.80521	-0.865387	2.33039	-0.635669	2.65248	-0.27511	2.39276	-0.444881	1.14905	-1.24839	1.09347	-1.11035	1.90101	-0.804307	2.40552	-0.560995	2.74871	-0.186397	2.46136	-0.363182	1.25352	-1.22763	1.1981	-1.1174	1.98308	-0.736398	2.48752	-0.486305	2.81757	-0.124867	2.5436	-0.288299
5	9	4.6	4.62	4.64	1.08608	-1.28989	1.04448	-1.11027	1.84625	-0.851888	2.35778	-0.594884	2.72101	-0.227433	2.40672	-0.397095	1.20475	-1.26901	1.14931	-1.12423	1.93516	-0.790801	2.43975	-0.520217	2.79678	-0.152263	2.46864	-0.30845	1.31596	-1.24135	1.26069	-1.11749	2.02404	-0.716116	2.515	-0.445464	2.85921	-0.0700158	2.53736	-0.233426
6	9	4.62	4.64	4.66	1.0163	-1.17937	0.988496	-1.03407	1.82562	-0.899629	2.35735	-0.669841	2.65294	-0.234001	2.42636	-0.492858	1.11429	-1.1794	1.09357	-1.05511	1.92137	-0.838534	2.43249	-0.588375	2.74208	-0.172648	2.46136	-0.363182	1.23281	-1.15877	1.18429	-1.05534	1.99656	-0.777421	2.50768	-0.513678	2.83128	-0.118045	2.5434	-0.308845
7	9	4.66	4.68	4.7	1.09307	-1.28988	1.05842	-1.14484	1.85985	-0.872434	2.37828	-0.574516	2.70773	-0.199952	2.43389	-0.39724	1.21867	-1.26899	1.17714	-1.15184	1.95558	-0.804545	2.45337	-0.513453	2.79025	-0.131638	2.48897	-0.315411	1.34366	-1.2482	1.28145	-1.15192	2.03755	-0.743483	2.5287	-0.431865	2.85239	-0.0699929	2.55768	-0.240394
8	9	4.56	4.58	4.6	0.974059	-1.2278	0.932174	-1.07544	1.75737	-0.844672	2.29678	-0.574142	2.65309	-0.220289	2.35914	-0.396827	1.08626	-1.21392	1.05151	-1.09646	1.8533	-0.776749	2.37873	-0.506286	2.72202	-0.145102	2.421	-0.315027	1.20494	-1.17942	1.15635	-1.08976	1.93544	-0.708826	2.45405	-0.424688	2.80482	-0.0629397	2.48976	-0.233155
9	9	4.8	4.82	4.84	0.910953	-1.1239	0.861803	-0.971203	1.66819	-0.892186	2.24195	-0.662557	2.57092	-0.274735	2.29082	-0.444314	1.00239	-1.11711	0.967496	-0.978613	1.76424	-0.837863	2.31716	-0.574239	2.65325	-0.206573	2.35245	-0.383101	1.10046	-1.11036	1.05869	-0.985913	1.86696	-0.776817	2.39915	-0.499557	2.73589	-0.12455	2.44145	-0.308295
10	9	4.52	4.54	4.56	0.896284	-1.34572	0.819182	-1.10293	1.64765	-0.871557	2.16749	-0.600788	2.48997	-0.212565	2.18225	-0.402535	1.00188	-1.33156	0.910953	-1.1239	1.7369	-0.81721	2.24266	-0.532898	2.56546	-0.151187	2.25069	-0.348189	1.10001	-1.31059	1.0234	-1.13789	1.82606	-0.742415	2.31112	-0.458108	2.65493	-0.0691326	2.33974	-0.273363
11	9	4.9	4.92	4.94	1.00899	-1.29695	0.910993	-1.10311	1.72997	-0.85139	2.26953	-0.587657	2.61245	-0.206377	2.30491	-0.375961	1.11409	-1.26913	1.02345	-1.11023	1.81225	-0.790219	2.34472	-0.512946	2.68119	-0.144918	2.38026	-0.307924	1.22564	-1.26209	1.13539	-1.10352	1.90127	-0.722311	2.41319	-0.438152	2.75705	-0.0696257	2.44222	-0.225999
12	9	5.12	5.14	5.16	1.12772	-1.40028	1.07227	-1.21392	1.89367	-0.995395	2.39788	-0.704027	2.63231	-0.25447	2.38576	-0.472176	1.23927	-1.37919	1.18397	-1.22078	1.96883	-0.934205	2.46612	-0.636183	2.71487	-0.172536	2.4609	-0.417888	1.36416	-1.3788	1.2813	-1.22761	2.05072	-0.873102	2.53457	-0.547869	2.78381	-0.104126	2.50224	-0.349708
13	9	5	5.02	5.04	1.26719	-1.33089	1.23276	-1.18632	2.03688	-0.954826	2.561	-0.650094	2.85049	-0.207311	2.55592	-0.425151	1.38505	-1.31687	1.32299	-1.19321	2.1187	-0.886932	2.62946	-0.561804	2.93302	-0.145804	2.6178	-0.3434	1.48866	-1.29609	1.44059	-1.17948	2.20047	-0.825899	2.698	-0.480242	3.01606	-0.0635424	2.69342	-0.261582
14	9	4.72	4.74	4.76	0.889565	-1.22786	0.819287	-1.04044	1.64077	-0.878375	2.18771	-0.635022	2.53035	-0.253962	2.25016	-0.423537	0.981135	-1.20704	0.939249	-1.05468	1.7369	-0.81721	2.27644	-0.567218	2.60588	-0.185753	2.31197	-0.341753	1.08632	-1.1863	1.03755	-1.06878	1.8329	-0.742452	2.3517	-0.485663	2.68171	-0.103678	2.38736	-0.273683
15	9	4.38	4.4	4.42	1.00208	-1.25545	0.932084	-1.12393	1.73016	-0.776105	2.26293	-0.553495	2.65973	-0.234032	2.33206	-0.382977	1.07224	-1.22774	1.05847	-1.1172	1.81931	-0.715008	2.33816	-0.47876	2.73563	-0.145159	2.40084	-0.287486	1.19798	-1.17942	1.17025	-1.11047	1.90154	-0.64708	2.42025	-0.404007	2.81163	-0.0629659	2.46276	-0.212397
16	9	4.98	5	5.02	1.26691	-1.448	1.19079	-1.28281	1.98914	-0.981971	2.49297	-0.683912	2.81587	-0.255161	2.50805	-0.465917	1.38482	-1.42686	1.29508	-1.27577	2.07101	-0.914042	2.56127	-0.60926	2.88488	-0.179984	2.58345	-0.384275	1.48155	-1.41277	1.40587	-1.27562	2.13921	-0.852944	2.623	-0.520909	2.94736	-0.0977676	2.63846	-0.316123
17	9	4.98	5	5.02	1.24604	-1.45499	1.17681	-1.30352	1.98232	-0.988772	2.47956	-0.656651	2.75517	-0.213853	2.46063	-0.452048	1.35017	-1.44076	1.28115	-1.29644	2.05058	-0.920798	2.54121	-0.568334	2.81048	-0.145446	2.54288	-0.363586	1.45394	-1.41973	1.39199	-1.30312	2.13244	-0.846112	2.5894	-0.479885	2.89347	-0.056365	2.58459	-0.26795
18	9	4.88	4.9	4.92	1.09307	-1.28988	1.05137	-1.16556	1.83953	-0.81086	2.37157	-0.560846	2.71429	-0.220551	2.43406	-0.376721	1.21867	-1.26899	1.17711	-1.16563	1.92165	-0.749755	2.43999	-0.486095	2.79696	-0.138531	2.48909	-0.301713	1.34369	-1.23445	1.28839	-1.15192	2.00376	-0.675031	2.51535	-0.404478	2.86622	-0.0562786	2.55797	-0.212955
19	9	4.88	4.9	4.92	0.981034	-1.24856	0.93222	-1.04774	1.7642	-0.851541	2.28308	-0.594545	2.62582	-0.22702	2.33175	-0.424034	1.08623	-1.22773	1.04458	-1.05498	1.86007	-0.797287	2.36496	-0.533524	2.70152	-0.15188	2.42064	-0.356116	1.19792	-1.20699	1.13548	-1.05522	1.93539	-0.722494	2.44025	-0.451952	2.784	-0.0903757	2.48942	-0.267448
20	9	4.62	4.64	4.66	1.07917	-1.25536	1.02351	-1.07566	1.85993	-0.845113	2.36453	-0.60173	2.70782	-0.193093	2.41356	-0.390292	1.1839	-1.24835	1.12148	-1.07589	1.93525	-0.763484	2.43979	-0.513394	2.77001	-0.117819	2.48223	-0.308525	1.29521	-1.21385	1.21908	-1.06232	2.01728	-0.702425	2.52185	-0.438665	2.83216	-0.0561604	2.54416	-0.233463
21	9	4.8	4.82	4.84	1.00897	-1.30387	0.932071	-1.13086	1.77775	-0.90629	2.29625	-0.669603	2.59153	-0.254278	2.33825	-0.465094	1.10705	-1.28985	1.0444	-1.15173	1.85991	-0.851944	2.3714	-0.588124	2.67389	-0.186083	2.39334	-0.369651	1.20473	-1.2759	1.15622	-1.15872	1.93521	-0.777144	2.43984	-0.50657	2.7427	-0.124579	2.47544	-0.308488
22	9	4.54	4.56	4.58	0.910851	-1.1724	0.904082	-1.01993	1.75725	-0.892541	2.30315	-0.649186	2.59167	-0.240568	2.33175	-0.424034	1.03037	-1.15863	1.02358	-1.03418	1.85995	-0.838282	2.37832	-0.567697	2.68103	-0.158655	2.4139	-0.349231	1.15626	-1.13803	1.13553	-1.02762	1.94207	-0.763517	2.46041	-0.479361	2.77748	-0.0697119	2.48942	-0.267448
23	9	4.62	4.64	4.66	0.952859	-1.26936	0.875765	-1.08224	1.68881	-0.871738	2.22857	-0.621574	2.58452	-0.274801	2.29096	-0.423791	1.05117	-1.2554	0.981366	-1.09632	1.78485	-0.803762	2.31054	-0.54691	2.66037	-0.179157	2.35947	-0.355756	1.17001	-1.22768	1.09352	-1.08273	1.86706	-0.742637	2.38571	-0.479006	2.74279	-0.117707	2.44164	-0.287736
24	9	4.54	4.56	4.58	0.974007	-1.24857	0.93222	-1.04774	1.76415	-0.872056	2.28968	-0.628677	2.60527	-0.240635	2.31816	-0.423954	1.09319	-1.24154	1.02354	-1.06184	1.86004	-0.80412	2.36483	-0.553994	2.67414	-0.16549	2.40037	-0.342305	1.19093	-1.22077	1.15641	-1.05527	1.93537	-0.729327	2.44004	-0.479268	2.74306	-0.097083	2.46902	-0.26733
25	9	4.5	4.52	4.54	0.95284	-1.27629	0.932098	-1.117	1.76407	-0.90624	2.28285	-0.635465	2.61178	-0.268079	2.31121	-0.444433	1.07917	-1.25536	1.03044	-1.12407	1.84627	-0.845057	2.35795	-0.567606	2.68069	-0.186114	2.39323	-0.383337	1.18392	-1.24146	1.12837	-1.1242	1.92836	-0.783941	2.43315	-0.49289	2.74279	-0.117707	2.46184	-0.308412
1	2	4.72	4.74	4.76	1.43351	-1.27558	1.39226	-1.16573	2.29508	-0.955364	2.90605	-0.786541	3.26538	-0.262536	3.03617	-0.637294	1.53698	-1.24118	1.49587	-1.12464	2.3903	-0.8808	3.0017	-0.698392	3.34165	-0.194027	3.11861	-0.548959	1.61952	-1.21374	1.58542	-1.07679	2.4787	-0.819842	3.07714	-0.616929	3.41206	-0.0841767	3.18128	-0.426411
2	2	4.82	4.84	4.86	1.47489	-1.28925	1.44057	-1.19321	2.28864	-0.853371	2.87907	-0.759381	3.33941	-0.337641	3.05656	-0.637303	1.56452	-1.22745	1.53718	-1.13153	2.37707	-0.799203	2.97469	-0.678007	3.40232	-0.248712	3.13236	-0.535357	1.65389	-1.18636	1.6198	-1.06316	2.46554	-0.738247	3.06379	-0.589739	3.46548	-0.159566	3.20829	-0.44685
3	2	4.96	4.98	5	1.69519	-1.09748	1.67487	-0.974331	2.59966	-1.17954	3.1298	-0.854403	3.23849	-0.235182	3.11103	-0.630525	1.76378	-1.03608	1.76391	-0.974587	2.6743	-1.10498	3.19844	-0.759479	3.32879	-0.146062	3.16626	-0.548962	1.81856	-0.99522	1.81864	-0.961077	2.75585	-1.01014	3.27415	-0.664441	3.44727	-0.0359959	3.24272	-0.419579
4	2	4.76	4.78	4.8	1.66757	-1.20688	1.6884	-1.06328	2.5997	-1.14564	3.15028	-0.840846	3.37551	-0.214531	3.1924	-0.664478	1.74982	-1.18636	1.75694	-1.03607	2.67438	-1.06432	3.21897	-0.745906	3.44505	-0.15275	3.26166	-0.54893	1.83871	-1.17954	1.82535	-1.01572	2.74918	-0.976255	3.3083	-0.657627	3.54279	-0.0632768	3.33092	-0.460398
5	2	4.58	4.6	4.62	1.52269	-1.54307	1.45395	-1.41286	2.22035	-0.975625	2.83134	-0.800042	3.20336	-0.303573	2.98849	-0.650851	1.61224	-1.48774	1.56427	-1.37821	2.30873	-0.928204	2.91328	-0.718692	3.28013	-0.194081	3.07092	-0.555745	1.68781	-1.43949	1.65364	-1.34374	2.39713	-0.867225	2.99545	-0.630475	3.36412	-0.0842469	3.13318	-0.460477
6	2	4.34	4.36	4.38	1.67407	-1.46008	1.58504	-1.29594	2.42392	-0.962362	3.04901	-0.732346	3.41646	-0.221315	3.16619	-0.555763	1.79056	-1.43231	1.68803	-1.27526	2.519	-0.908194	3.13818	-0.63732	3.49367	-0.118347	3.24213	-0.467273	1.87259	-1.40475	1.79761	-1.24782	2.60746	-0.826883	3.2072	-0.542153	3.57112	-0.0219319	3.3116	-0.371795
7	2	4.7	4.72	4.74	1.65368	-1.31636	1.65366	-1.33005	2.52555	-0.976064	3.13026	-0.779836	3.47764	-0.248575	3.24071	-0.596531	1.74966	-1.28886	1.76335	-1.28884	2.60041	-0.887954	3.19909	-0.678054	3.5544	-0.173066	3.28939	-0.508092	1.85229	-1.23413	1.8591	-1.24778	2.67535	-0.806629	3.26819	-0.576125	3.61823	-0.0699247	3.35895	-0.405849
8	2	4.9	4.92	4.94	1.59176	-1.39184	1.54378	-1.28915	2.34935	-0.955456	2.95382	-0.74587	3.36116	-0.25561	3.11814	-0.596552	1.68792	-1.35735	1.62636	-1.23427	2.43771	-0.894479	3.03589	-0.671253	3.42401	-0.180208	3.18025	-0.514945	1.7975	-1.32979	1.72242	-1.1932	2.52615	-0.819942	3.11841	-0.56936	3.49393	-0.104617	3.24954	-0.419575
9	2	4.7	4.72	4.74	1.58492	-1.36445	1.53698	-1.24118	2.37008	-0.846775	2.91283	-0.786546	3.32574	-0.337655	3.09736	-0.637316	1.67426	-1.31633	1.6264	-1.20689	2.45852	-0.785818	2.99486	-0.705177	3.38157	-0.262422	3.1596	-0.535358	1.77705	-1.27516	1.73617	-1.15903	2.54702	-0.718065	3.0704	-0.610131	3.45838	-0.173291	3.22192	-0.446846
10	2	4.72	4.74	4.76	1.50242	-1.30978	1.46132	-1.16576	2.363	-0.928306	2.91958	-0.793334	3.29189	-0.317197	3.08382	-0.630519	1.60568	-1.27536	1.53718	-1.13153	2.4514	-0.860544	3.00165	-0.70518	3.37528	-0.228222	3.15265	-0.548962	1.71545	-1.2684	1.64034	-1.09057	2.5331	-0.785993	3.08382	-0.630519	3.44517	-0.145892	3.20812	-0.460474
11	2	4.86	4.88	4.9	1.49564	-1.24807	1.44765	-1.09714	2.37671	-0.887566	2.91984	-0.752631	3.29912	-0.289861	3.07059	-0.589742	1.61949	-1.23427	1.5442	-1.05616	2.45833	-0.826591	3.00871	-0.671239	3.37586	-0.193985	3.14634	-0.501334	1.71556	-1.20003	1.64735	-1.01531	2.54005	-0.752034	3.091	-0.589749	3.44568	-0.118448	3.22243	-0.405952
12	2	4.48	4.5	4.52	1.48863	-1.31667	1.46128	-1.18634	2.31578	-0.853441	2.87224	-0.76616	3.29159	-0.337685	3.05668	-0.623716	1.57137	-1.248	1.53719	-1.12468	2.41098	-0.799293	2.96784	-0.684792	3.37495	-0.248751	3.13236	-0.535357	1.66758	-1.20004	1.62664	-1.07686	2.49944	-0.738338	3.05687	-0.60333	3.43832	-0.145905	3.20821	-0.453663
13	2	4.32	4.34	4.36	1.45412	-1.3236	1.41288	-1.22754	2.26125	-0.921308	2.81107	-0.786452	3.1827	-0.317238	2.96828	-0.630454	1.55754	-1.28913	1.48198	-1.17949	2.3497	-0.853524	2.88622	-0.705088	3.24543	-0.228336	3.03038	-0.52851	1.65375	-1.26846	1.56468	-1.1384	2.42461	-0.785731	2.96839	-0.616863	3.30827	-0.14608	3.08576	-0.44002
14	2	4.86	4.88	4.9	1.50237	-1.33722	1.47496	-1.24808	2.3157	-0.873838	2.87216	-0.779729	3.28526	-0.303539	3.04988	-0.623713	1.55772	-1.18635	1.56445	-1.26856	2.41092	-0.812888	2.95416	-0.698361	3.35476	-0.228249	3.11882	-0.528551	1.66753	-1.23424	1.64711	-1.13847	2.49259	-0.751917	3.03641	-0.610116	3.43147	-0.145918	3.1743	-0.440041
15	2	4.3	4.32	4.34	1.47503	-1.21378	1.44771	-1.06282	2.35626	-0.914705	2.91296	-0.766195	3.25142	-0.283055	3.05007	-0.603327	1.56461	-1.1795	1.52359	-1.03556	2.43112	-0.846915	3.00175	-0.691604	3.34826	-0.207718	3.1123	-0.501328	1.67455	-1.13849	1.62676	-1.01526	2.51957	-0.779168	3.07727	-0.603338	3.41155	-0.111645	3.18119	-0.433226
16	2	4.46	4.48	4.5	1.46113	-1.26868	1.42678	-1.17948	2.26832	-0.839712	2.83832	-0.766126	3.26438	-0.330875	2.96888	-0.562472	1.53704	-1.20691	1.50279	-1.11093	2.35681	-0.778743	2.9271	-0.684758	3.34109	-0.228264	3.05801	-0.487687	1.62649	-1.15898	1.6061	-1.04259	2.45204	-0.724607	3.00934	-0.596505	3.40407	-0.145964	3.14073	-0.399137
17	2	4.4	4.42	4.44	0.916955	-1.48438	0.584385	-1.00472	1.50325	-0.864015	2.09884	-0.736936	2.56372	-0.31579	2.25594	-0.58759	1.02956	-1.45604	0.698667	-0.991298	1.59284	-0.809607	2.18085	-0.648635	2.60535	-0.233779	2.34486	-0.492459	1.12063	-1.43485	0.819353	-0.991837	1.68907	-0.762175	2.26953	-0.587657	2.67439	-0.144886	2.41308	-0.451818
18	2	4.66	4.68	4.7	1.02255	-1.45607	0.755497	-1.03328	1.6476	-0.8921	2.24832	-0.751163	2.68654	-0.268403	2.41883	-0.601951	1.09267	-1.43498	0.847619	-1.01278	1.73682	-0.85142	2.33691	-0.683387	2.73412	-0.268584	2.4941	-0.513624	1.16968	-1.36562	0.953404	-0.999328	1.8259	-0.797124	2.41883	-0.601951	2.80367	-0.145422	2.56259	-0.438836
19	2	4.58	4.6	4.62	1.2945	-1.52368	0.939124	-1.12394	1.82575	-0.851804	2.41128	-0.73809	2.84898	-0.330494	2.60197	-0.609381	1.37089	-1.46819	1.04448	-1.11027	1.90783	-0.804337	2.49305	-0.670305	2.92526	-0.214355	2.67061	-0.507426	1.43325	-1.40607	1.14237	-1.10353	1.98982	-0.756913	2.57503	-0.582068	2.96068	-0.118406	2.71894	-0.418914
20	2	4.76	4.78	4.8	1.41235	-1.48864	1.28155	-1.10375	2.17964	-0.961946	2.7705	-0.766043	3.12817	-0.317227	2.90065	-0.596396	1.49532	-1.42645	1.34398	-1.08323	2.26134	-0.894109	2.84565	-0.684667	3.18431	-0.207805	2.9694	-0.508035	1.58491	-1.3713	1.45461	-1.06284	2.34981	-0.826329	2.92096	-0.60322	3.2543	-0.10494	3.03164	-0.412713
21	2	4.18	4.2	4.22	0.839406	-1.45009	0.469464	-0.92019	1.38603	-0.77398	1.96981	-0.64066	2.49576	-0.315447	2.14771	-0.484466	0.994558	-1.42851	0.59875	-0.955935	1.47595	-0.719591	2.04512	-0.565899	2.55096	-0.2335	2.23655	-0.423449	1.1347	-1.40026	0.691545	-0.991265	1.56568	-0.651539	2.12717	-0.50486	2.63365	-0.137813	2.31867	-0.3555
22	2	4.48	4.5	4.52	0.952397	-1.42177	0.819361	-0.984892	1.72304	-0.885567	2.28274	-0.655916	2.71445	-0.206839	2.46021	-0.50666	1.05083	-1.37984	0.890032	-0.97827	1.80532	-0.824374	2.3714	-0.588124	2.77618	-0.165916	2.50165	-0.418082	1.14181	-1.35191	1.00261	-0.985684	1.88744	-0.776917	2.43979	-0.513394	2.84568	-0.06309	2.57691	-0.356902
23	2	4.64	4.66	4.68	1.47475	-1.36474	1.33012	-1.0832	2.23421	-0.887241	2.8252	-0.698224	3.22373	-0.310401	2.96907	-0.542064	1.55753	-1.29598	1.43392	-1.05593	2.31594	-0.812635	2.90053	-0.609994	3.27329	-0.194085	3.02437	-0.453605	1.64695	-1.23425	1.53047	-1.03557	2.39764	-0.751654	2.97606	-0.521656	3.31559	-0.118631	3.09357	-0.358182
24	2	4.54	4.56	4.58	1.55728	-1.44681	1.28861	-1.03496	2.18715	-0.757748	2.77121	-0.657377	3.24521	-0.242023	2.96274	-0.49441	1.633	-1.37803	1.39946	-1.00778	2.27574	-0.696775	2.86014	-0.569134	3.32844	-0.166632	3.02468	-0.426343	1.73595	-1.30255	1.49617	-0.966905	2.37112	-0.635833	2.94929	-0.480772	3.40574	-0.0566992	3.10782	-0.310385
1	14	5.04	5.06	5.08	1.65371	-1.29583	1.54423	-1.04246	2.4042	-0.799275	3.09106	-0.582951	3.53224	-0.262134	3.17524	-0.365032	1.74972	-1.24786	1.63366	-0.994742	2.49266	-0.73832	3.17374	-0.487719	3.59598	-0.152379	3.26508	-0.283048	1.8592	-1.17954	1.75028	-0.947208	2.58795	-0.677374	3.26354	-0.392295	3.69465	-0.0352711	3.69465	-0.0352711
2	14	5	5.02	5.04	1.59209	-1.18636	1.51681	-0.980691	2.41111	-0.772096	3.09793	-0.576155	3.56654	-0.262047	3.19551	-0.378677	1.69512	-1.13166	1.61317	-0.939903	2.50641	-0.704358	3.18055	-0.487719	3.63656	-0.18653	3.2717	-0.296714	1.79788	-1.08395	1.71619	-0.885539	2.59496	-0.643385	3.27045	-0.38547	3.72176	-0.0557982	3.33516	-0.173479
3	14	4.64	4.66	4.68	1.24657	-1.22763	1.19142	-0.951956	2.07139	-0.798195	2.75183	-0.53489	3.21129	-0.228345	2.85569	-0.337344	1.35071	-1.18633	1.31656	-0.911202	2.1737	-0.723619	2.84079	-0.460148	3.29448	-0.152949	2.93823	-0.26231	1.48895	-1.13834	1.42731	-0.891108	2.27588	-0.669519	2.94369	-0.371667	3.38545	-0.0429785	3.02108	-0.180268
4	14	4.62	4.64	4.66	1.21179	-1.23454	1.15649	-1.00699	2.01	-0.832055	2.69689	-0.616431	3.1489	-0.296735	2.78686	-0.419106	1.31605	-1.19321	1.24701	-0.993523	2.09871	-0.771031	2.79255	-0.534981	3.22537	-0.200954	2.86929	-0.337376	1.42681	-1.16575	1.36494	-0.973305	2.19418	-0.703255	2.87475	-0.460214	3.30888	-0.111773	2.93832	-0.255467
5	14	4.58	4.6	4.62	1.52321	-1.24119	1.47527	-1.08346	2.30258	-0.764966	2.99606	-0.562498	3.44294	-0.276	3.1134	-0.405948	1.64014	-1.20004	1.57173	-1.04937	2.39785	-0.710832	3.0785	-0.480889	3.53368	-0.179974	3.18981	-0.29674	1.7499	-1.13854	1.68853	-0.994891	2.50004	-0.636297	3.17497	-0.3855	3.61164	-0.056198	3.25952	-0.200942
6	14	4.74	4.76	4.78	1.34402	-1.0626	1.33052	-0.849334	2.21383	-0.887189	2.91378	-0.650784	3.32655	-0.283	2.99747	-0.426315	1.44089	-1.02163	1.44123	-0.829343	2.31589	-0.826239	3.00972	-0.555707	3.41728	-0.173366	3.08012	-0.344519	1.55808	-0.994527	1.53784	-0.788706	2.41796	-0.758515	3.09884	-0.487708	3.48721	-0.0977659	3.16964	-0.276232
7	14	4.52	4.54	4.56	1.26756	-1.15879	1.21234	-0.931368	2.07159	-0.743637	2.73843	-0.514425	3.2115	-0.214653	2.84905	-0.32366	1.37159	-1.1245	1.32349	-0.911235	2.16712	-0.675858	2.82754	-0.426027	3.28776	-0.146096	2.92498	-0.234902	1.49595	-1.08349	1.43421	-0.89801	2.26258	-0.614914	2.92361	-0.344319	3.37175	-0.0429974	3.00105	-0.152805
8	14	4.38	4.4	4.42	0.981427	-1.06172	0.995615	-0.964894	1.88041	-0.845197	2.52745	-0.595534	3.01266	-0.296628	2.65143	-0.377712	1.08661	-1.03437	1.12169	-0.937836	1.97612	-0.77733	2.62311	-0.507278	3.08873	-0.214607	2.73366	-0.309644	1.19135	-1.00022	1.2263	-0.896972	2.07848	-0.723201	2.71202	-0.432541	3.16526	-0.118669	2.80253	-0.234574
9	14	4.8	4.82	4.84	0.875486	-1.214	0.755642	-0.86634	1.5861	-0.747828	2.27677	-0.51259	2.77524	-0.241335	2.4006	-0.314904	0.967203	-1.15167	0.840687	-0.859995	1.68927	-0.686779	2.37248	-0.431101	2.84451	-0.145559	2.48289	-0.239975	1.08648	-1.11034	0.960609	-0.819238	1.78537	-0.632606	2.46154	-0.342651	2.93479	-0.0289522	2.56553	-0.144314
10	14	4.84	4.86	4.88	1.24666	-1.18632	1.21927	-0.945186	2.09846	-0.839188	2.7377	-0.602917	3.18379	-0.242033	2.84844	-0.378307	1.36466	-1.13136	1.32349	-0.911235	2.18707	-0.778185	2.81989	-0.51461	3.26019	-0.159826	2.93099	-0.296496	1.44767	-1.08341	1.40657	-0.897879	2.2825	-0.703614	2.90221	-0.432996	3.35094	-0.0567749	2.98644	-0.221324
11	14	4.64	4.66	4.68	1.30916	-1.17257	1.27472	-1.0418	2.14606	-0.839345	2.81213	-0.630259	3.28536	-0.296705	2.92275	-0.419393	1.40616	-1.12454	1.37179	-1.01457	2.24817	-0.785207	2.90107	-0.548784	3.35522	-0.200861	2.99171	-0.337599	1.50971	-1.09037	1.46855	-0.987396	2.33671	-0.72424	2.99022	-0.467197	3.41878	-0.0910341	3.06098	-0.248808
12	14	5.02	5.04	5.06	1.32253	-1.40645	1.19118	-1.09672	2.07103	-0.90723	2.69684	-0.623233	3.16292	-0.269393	2.79358	-0.425945	1.43331	-1.37859	1.31626	-1.08318	2.15285	-0.839366	2.78565	-0.548582	3.23264	-0.173546	2.86265	-0.323693	1.55747	-1.33025	1.43391	-1.0628	2.24823	-0.771591	2.86789	-0.467017	3.30253	-0.0843093	2.93841	-0.248622
13	14	4.94	4.96	4.98	1.43355	-1.25498	1.3303	-0.986933	2.20737	-0.798688	2.86664	-0.603149	3.33318	-0.296663	2.98418	-0.399021	1.54393	-1.20006	1.44101	-0.952979	2.30949	-0.737761	2.95581	-0.508019	3.4102	-0.187083	3.03989	-0.296661	1.63336	-1.15214	1.52381	-0.918997	2.39803	-0.676799	3.03828	-0.426355	3.48788	-0.0634134	3.12281	-0.214631
14	14	4.78	4.8	4.82	1.28149	-1.13128	1.26103	-0.917819	2.15953	-0.873431	2.82549	-0.657465	3.28516	-0.310371	2.92933	-0.439858	1.37165	-1.09015	1.37893	-0.883995	2.24806	-0.812434	2.90768	-0.569203	3.36183	-0.214549	3.01179	-0.364936	1.496	-1.05606	1.47569	-0.857009	2.35018	-0.744704	2.9968	-0.487638	3.44581	-0.111584	3.09485	-0.262521
15	14	4.96	4.98	5	1.26057	-1.17944	1.21931	-0.917616	2.10517	-0.86646	2.7575	-0.67774	3.21671	-0.324065	2.86803	-0.453386	1.35771	-1.1451	1.30966	-0.890519	2.20052	-0.812283	2.85301	-0.609928	3.27958	-0.228318	2.95033	-0.385327	1.46145	-1.09716	1.39969	-0.877226	2.29588	-0.744522	2.94209	-0.521617	3.36312	-0.139164	3.02636	-0.289809
16	14	5.04	5.06	5.08	1.41971	-1.26873	1.35101	-1.02138	2.22766	-0.819177	2.88679	-0.630367	3.34716	-0.276142	2.98402	-0.412662	1.50262	-1.20006	1.43404	-0.987284	2.31618	-0.758204	2.96914	-0.53526	3.40371	-0.166534	3.05324	-0.317176	1.61278	-1.14529	1.54437	-0.96707	2.41153	-0.690459	3.05166	-0.446813	3.46743	-0.0565843	3.12943	-0.228328
17	14	5.06	5.08	5.1	1.34378	-1.18633	1.26787	-0.986712	2.12573	-0.818841	2.79888	-0.589435	3.26549	-0.255696	2.90281	-0.378421	1.45446	-1.14518	1.38572	-0.959637	2.22112	-0.757875	2.88107	-0.507912	3.32867	-0.152919	2.98552	-0.289753	1.55099	-1.10414	1.46177	-0.9256	2.32327	-0.696957	2.97027	-0.426282	3.40574	-0.0566992	3.05475	-0.207723
18	14	4.82	4.84	4.86	1.43371	-1.16575	1.40643	-0.980324	2.2684	-0.819301	2.96178	-0.596465	3.4085	-0.289731	3.0591	-0.392276	1.53718	-1.13153	1.50308	-0.953211	2.37047	-0.758375	3.04412	-0.514909	3.48555	-0.186939	3.14871	-0.310402	1.65405	-1.09743	1.60638	-0.905628	2.45905	-0.683808	3.1404	-0.426409	3.56284	-0.0907057	3.23167	-0.235185
19	14	4.42	4.44	4.46	1.50276	-1.12464	1.44789	-0.966735	2.30946	-0.744569	2.98866	-0.63047	3.43545	-0.317018	3.09281	-0.419575	1.62656	-1.11792	1.55812	-0.973969	2.40478	-0.68363	3.07779	-0.548946	3.5054	-0.227985	3.16206	-0.330897	1.74317	-1.07704	1.66121	-0.946916	2.4866	-0.615825	3.16724	-0.46048	3.58938	-0.13868	3.25183	-0.255703
20	14	4.82	4.84	4.86	1.39236	-1.11079	1.3513	-0.849454	2.22761	-0.83279	2.92747	-0.63721	3.36736	-0.296623	3.03156	-0.419532	1.49592	-1.09721	1.44814	-0.829382	2.323	-0.751421	3.01652	-0.555712	3.45117	-0.193861	3.10745	-0.337708	1.61293	-1.06315	1.52403	-0.809217	2.42513	-0.683698	3.1126	-0.474093	3.52811	-0.111399	3.19041	-0.255716
21	14	4.44	4.46	4.48	1.2051	-1.09674	1.16359	-0.917336	2.02364	-0.825287	2.69704	-0.596021	3.13517	-0.303565	2.78735	-0.371324	1.30936	-1.06941	1.26108	-0.883375	2.12597	-0.757507	2.79273	-0.514553	3.21898	-0.173548	2.86289	-0.303185	1.40631	-1.04214	1.35129	-0.856334	2.22146	-0.682921	2.88183	-0.432959	3.29556	-0.0911834	2.9523	-0.22811
22	14	4.52	4.54	4.56	1.3439	-1.12447	1.35106	-0.99388	2.23388	-0.996045	2.88647	-0.671133	3.28556	-0.283035	2.96997	-0.453547	1.45451	-1.11773	1.43406	-0.980418	2.33589	-0.92146	2.96863	-0.589673	3.3827	-0.193976	3.0391	-0.358139	1.55096	-1.11784	1.53059	-0.973879	2.43112	-0.846915	3.06467	-0.501308	3.46611	-0.12527	3.12192	-0.276216
23	14	4.66	4.68	4.7	1.37152	-1.15885	1.3512	-0.911366	2.21398	-0.846361	2.88663	-0.650753	3.35317	-0.330797	2.9909	-0.40585	1.48897	-1.13149	1.44806	-0.870602	2.31606	-0.785424	2.98241	-0.569287	3.42319	-0.228149	3.07349	-0.330856	1.58538	-1.09733	1.52397	-0.836671	2.41138	-0.71768	3.07169	-0.480886	3.50739	-0.118315	3.14958	-0.248868
1	7	5.32	5.34	5.36	1.30933	-1.08316	1.46079	-1.44718	2.20702	-0.893976	2.7985	-0.637033	3.22442	-0.262552	2.96303	-0.467165	1.43393	-1.04907	1.57804	-1.37132	2.2955	-0.832984	2.89422	-0.555579	3.32125	-0.187198	3.02532	-0.371776	1.53734	-1.04244	1.6674	-1.31634	2.39073	-0.77884	2.96982	-0.467174	3.41853	-0.104768	3.0747	-0.241978
2	7	5.24	5.26	5.28	1.32312	-1.12444	1.44013	-1.41978	2.16624	-0.900677	2.778	-0.657389	3.19021	-0.269395	2.9692	-0.528455	1.41312	-1.09708	1.53675	-1.37143	2.2547	-0.85328	2.86014	-0.569134	3.28707	-0.187226	3.03836	-0.419538	1.51663	-1.07667	1.63997	-1.30954	2.34999	-0.785525	2.94929	-0.480772	3.391	-0.111677	3.07376	-0.310362
3	7	4.32	4.34	4.36	1.32314	-1.11069	1.41263	-1.35116	2.20704	-0.887172	2.79866	-0.616638	3.22463	-0.248872	2.9294	-0.433041	1.42698	-1.07651	1.52309	-1.30975	2.30226	-0.839804	2.88088	-0.528337	3.32832	-0.173486	2.99835	-0.351266	1.52356	-1.04927	1.6332	-1.24795	2.39079	-0.765238	2.97012	-0.439916	3.39862	-0.0704569	3.06069	-0.269332
4	7	4.44	4.46	4.48	1.13543	-1.08282	1.28092	-1.39972	2.02337	-0.913909	2.63542	-0.677491	3.08094	-0.283027	2.85296	-0.616727	1.2469	-1.06239	1.37111	-1.36502	2.12559	-0.859712	2.73097	-0.596099	3.15702	-0.207799	2.93612	-0.439869	1.35099	-1.03513	1.46798	-1.29612	2.21413	-0.805519	2.81995	-0.507799	3.24687	-0.139257	2.97105	-0.358056
5	7	4.84	4.86	4.88	1.28841	-1.14504	1.43319	-1.44042	2.13903	-0.907413	2.73711	-0.684498	3.14919	-0.276227	2.96221	-0.548861	1.3716	-1.11763	1.50917	-1.39209	2.22754	-0.853205	2.81918	-0.596273	3.23892	-0.207799	3.03156	-0.419532	1.46146	-1.0903	1.60561	-1.3233	2.31603	-0.792227	2.90825	-0.507955	3.33624	-0.111747	3.05996	-0.324014
6	7	4.94	4.96	4.98	1.35079	-1.1451	1.52965	-1.50183	2.21395	-0.853167	2.81213	-0.630259	3.22516	-0.21465	3.0036	-0.487644	1.46144	-1.10402	1.63293	-1.42597	2.30919	-0.805813	2.90113	-0.54198	3.31511	-0.146075	3.09339	-0.371831	1.56478	-1.08361	1.73587	-1.36408	2.41124	-0.744892	2.99044	-0.446756	3.4056	-0.0635733	3.12221	-0.255698
7	7	4.66	4.68	4.7	1.37167	-1.08328	1.46794	-1.31671	2.22751	-0.86001	2.8193	-0.58267	3.26591	-0.228326	2.98372	-0.439933	1.47531	-1.06288	1.56444	-1.27541	2.3296	-0.792267	2.90845	-0.487525	3.35604	-0.152889	3.01911	-0.323972	1.57174	-1.04252	1.67441	-1.22056	2.42491	-0.724526	2.9909	-0.40585	3.43987	-0.0635134	3.11589	-0.221475
8	7	4.82	4.84	4.86	1.2259	-1.1381	1.38466	-1.50253	2.11163	-0.982226	2.69641	-0.68442	3.10819	-0.283046	2.85372	-0.528291	1.33005	-1.12445	1.47456	-1.46774	2.20012	-0.927976	2.77162	-0.602987	3.17056	-0.214651	2.88212	-0.405677	1.42003	-1.09709	1.57796	-1.4193	2.28859	-0.866973	2.84705	-0.514662	3.25394	-0.125532	2.95778	-0.330717
9	7	4.68	4.7	4.72	1.49576	-1.18635	1.56434	-1.33708	2.34958	-0.887509	2.98127	-0.705168	3.3131	-0.269339	3.2337	-0.61692	1.57842	-1.14526	1.64689	-1.26847	2.43793	-0.840135	3.0568	-0.610126	3.42377	-0.193911	3.2631	-0.426384	1.68836	-1.08379	1.74977	-1.21369	2.52635	-0.779183	3.13939	-0.514945	3.52111	-0.118281	3.31941	-0.30351
10	7	4.5	4.52	4.54	1.57147	-1.18635	1.66045	-1.37795	2.45781	-0.962408	3.06912	-0.773052	3.43556	-0.310186	3.26798	-0.596516	1.65394	-1.159	1.73592	-1.3299	2.53931	-0.915011	3.15824	-0.678063	3.52585	-0.234782	3.30328	-0.487661	1.74312	-1.10437	1.82494	-1.25463	2.64123	-0.854084	3.24092	-0.57614	3.59624	-0.13866	3.34614	-0.344461
11	7	4.8	4.82	4.84	1.34384	-1.15884	1.39198	-1.30999	2.26084	-1.07764	2.84515	-0.759347	3.19644	-0.310406	2.97536	-0.596478	1.43377	-1.1383	1.48184	-1.25494	2.35596	-1.0166	2.9272	-0.671176	3.2593	-0.214638	3.01062	-0.467218	1.53724	-1.09727	1.56461	-1.1795	2.43754	-0.942013	2.996	-0.569299	3.33599	-0.125474	3.06607	-0.378637
12	7	4.92	4.94	4.96	1.12146	-1.08969	1.25304	-1.43428	1.98927	-0.934261	2.62856	-0.691071	2.99913	-0.289773	2.81924	-0.589472	1.22601	-1.07611	1.3503	-1.38572	2.08472	-0.880021	2.71724	-0.616477	3.0754	-0.194044	2.87482	-0.453399	1.3371	-1.05571	1.45406	-1.35793	2.17329	-0.825813	2.7994	-0.528187	3.17198	-0.125535	2.92361	-0.344319
13	7	5.24	5.26	5.28	1.60596	-1.1179	1.64692	-1.24794	2.51193	-0.996403	3.1104	-0.705214	3.46337	-0.282799	3.22818	-0.494514	1.69525	-1.06329	1.72929	-1.17953	2.60701	-0.935452	3.18608	-0.610141	3.54728	-0.186791	3.26372	-0.378652	1.80485	-1.01567	1.83198	-1.11812	2.70891	-0.874524	3.26211	-0.50811	3.63115	-0.111097	3.34674	-0.303482
14	7	5.06	5.08	5.1	1.48217	-1.07661	1.51636	-1.22063	2.41034	-0.969132	3.0155	-0.671243	3.4022	-0.255552	3.14657	-0.48091	1.57175	-1.03567	1.59903	-1.15212	2.49867	-0.908163	3.0978	-0.589751	3.48555	-0.186939	3.18206	-0.365031	1.67487	-0.974331	1.70205	-1.09065	2.5871	-0.833637	3.16693	-0.487719	3.54897	-0.0976122	3.25866	-0.2557
15	7	4.76	4.78	4.8	1.08637	-1.16558	1.28743	-1.572	1.99599	-0.968357	2.58105	-0.697755	2.95821	-0.296546	2.73814	-0.548476	1.19801	-1.16564	1.40537	-1.52307	2.08462	-0.914078	2.65624	-0.609528	3.03421	-0.214547	2.77966	-0.460009	1.28841	-1.14504	1.4952	-1.49512	2.16633	-0.87345	2.72474	-0.528014	3.10341	-0.146079	2.85523	-0.378322
16	7	4.84	4.86	4.88	1.17019	-1.14494	1.31545	-1.46845	2.0505	-0.948047	2.66242	-0.697942	3.0467	-0.296668	2.84617	-0.616716	1.26065	-1.13814	1.40557	-1.42678	2.14587	-0.893816	2.73754	-0.623321	3.116	-0.214627	2.90838	-0.494336	1.35779	-1.10387	1.52296	-1.38519	2.22756	-0.8464	2.81971	-0.535036	3.19223	-0.139263	2.97745	-0.39219
17	7	4.98	5	5.02	1.21214	-1.05541	1.32265	-1.3514	2.09822	-0.914115	2.71699	-0.650476	3.10216	-0.228311	2.88101	-0.514721	1.32331	-1.0213	1.41964	-1.30307	2.18673	-0.866701	2.80583	-0.569039	3.18518	-0.15298	2.95017	-0.398973	1.42713	-0.994128	1.52319	-1.2549	2.28882	-0.805753	2.88813	-0.48068	3.2886	-0.0980558	2.99223	-0.2966
18	7	5.08	5.1	5.12	1.35076	-1.15884	1.44708	-1.39915	2.26112	-0.9621	2.84575	-0.671082	3.23146	-0.24887	2.9427	-0.460325	1.4545	-1.12459	1.54368	-1.34399	2.34953	-0.901101	2.9212	-0.576022	3.32137	-0.180346	2.99827	-0.358093	1.551	-1.09729	1.65372	-1.28899	2.43793	-0.840135	2.9968	-0.487638	3.39125	-0.0979458	3.07403	-0.289858
19	7	4.92	4.94	4.96	1.15634	-1.09665	1.28796	-1.35838	2.05735	-0.934441	2.65595	-0.650341	3.04764	-0.228259	2.82668	-0.514623	1.27467	-1.06933	1.38502	-1.33062	2.14594	-0.873392	2.73791	-0.575702	3.12376	-0.152954	2.90274	-0.385246	1.37174	-1.04205	1.46799	-1.28926	2.24804	-0.81924	2.82021	-0.48055	3.22744	-0.0774712	2.93108	-0.289658
20	7	4.64	4.66	4.68	1.14245	-1.06214	1.28101	-1.3584	2.03034	-0.859402	2.62911	-0.609457	3.04112	-0.207707	2.8336	-0.501016	1.25384	-1.0624	1.38502	-1.33062	2.12581	-0.798401	2.71801	-0.521185	3.13752	-0.146103	2.90281	-0.378421	1.35103	-1.0145	1.48182	-1.26866	2.22121	-0.737439	2.79351	-0.432766	3.22061	-0.0774717	2.94486	-0.276006
21	7	4.7	4.72	4.74	1.09357	-1.05511	1.21851	-1.3379	1.96898	-0.879651	2.60197	-0.609381	3.04026	-0.26931	2.69877	-0.398371	1.19826	-1.02781	1.32274	-1.31012	2.07132	-0.818646	2.68402	-0.527905	3.13005	-0.187235	2.76764	-0.309756	1.30947	-1.0075	1.4128	-1.26874	2.15996	-0.757643	2.75942	-0.44632	3.19976	-0.0980797	2.83662	-0.227828
22	7	5.28	5.3	5.32	1.06557	-1.06194	1.1836	-1.37248	1.94168	-0.893202	2.57456	-0.650132	2.95874	-0.255506	2.758	-0.609761	1.17036	-1.04841	1.27412	-1.33776	2.03043	-0.832131	2.65649	-0.575499	3.04163	-0.173442	2.85444	-0.453359	1.26778	-1.0349	1.37816	-1.30314	2.11909	-0.777929	2.74546	-0.487189	3.13819	-0.104924	2.92394	-0.31699
23	7	5.36	5.38	5.4	1.14256	-0.993144	1.28789	-1.38592	2.03701	-0.907133	2.68972	-0.670813	3.04063	-0.241942	2.82662	-0.521433	1.25398	-0.979775	1.40576	-1.33057	2.13241	-0.852922	2.77173	-0.589383	3.13708	-0.173532	2.88219	-0.398854	1.32343	-0.945636	1.48178	-1.28924	2.22772	-0.805563	2.84033	-0.50784	3.2133	-0.104947	2.94469	-0.289684
24	7	5.26	5.28	5.3	1.12849	-1.0621	1.34325	-1.44079	1.99638	-0.832003	2.62901	-0.623066	3.05436	-0.235113	2.79958	-0.507757	1.21913	-1.03476	1.43323	-1.41981	2.09188	-0.777822	2.71116	-0.527979	3.13037	-0.166673	2.8686	-0.398827	1.33026	-1.00756	1.52299	-1.36461	2.1873	-0.723676	2.8001	-0.453241	3.23428	-0.0774703	2.91067	-0.289617
1	4	4.52	4.54	4.56	1.02329	-1.18629	0.946359	-1.00623	1.69617	-0.673111	2.24922	-0.573906	2.6725	-0.309419	2.41368	-0.376609	1.11437	-1.14489	1.05169	-0.985884	1.77854	-0.625703	2.33132	-0.485556	2.73511	-0.186344	2.48236	-0.294824	1.22599	-1.08989	1.16354	-0.958732	1.86091	-0.550907	2.40666	-0.403934	2.78419	-0.0766197	2.53794	-0.178513
2	4	4.5	4.52	4.54	0.86143	-1.18625	0.805192	-0.991775	1.56545	-0.754558	2.1334	-0.614262	2.57012	-0.356871	2.29781	-0.41699	0.946119	-1.14472	0.911177	-0.985297	1.64808	-0.693353	2.21546	-0.532746	2.63919	-0.247648	2.36654	-0.321546	1.04449	-1.10336	1.00263	-0.971846	1.73059	-0.62535	2.29073	-0.457991	2.688	-0.14495	2.42155	-0.253321
3	4	4.46	4.48	4.5	0.655227	-1.2977	0.562915	-0.969705	1.33059	-0.801142	1.87434	-0.612674	2.30544	-0.307429	2.03927	-0.380857	0.762099	-1.2627	0.655904	-0.984131	1.41375	-0.73977	1.9498	-0.531015	2.3539	-0.211659	2.09443	-0.285158	0.854245	-1.23482	0.762672	-0.970727	1.4829	-0.692137	2.02518	-0.463054	2.41603	-0.122692	2.1427	-0.209915
4	4	4.24	4.26	4.28	0.938412	-1.39411	0.705779	-0.998292	1.45517	-0.760696	2.0111	-0.551991	2.41482	-0.246415	2.14202	-0.306183	1.02986	-1.35916	0.805183	-0.998721	1.55182	-0.69266	2.08649	-0.470356	2.4702	-0.150597	2.21077	-0.224281	1.12796	-1.31052	0.925259	-0.992287	1.62075	-0.631366	2.16195	-0.381826	2.53255	-0.0546196	2.28623	-0.162983
5	4	4.78	4.8	4.82	1.03026	-1.20703	0.93935	-0.985418	1.67562	-0.659245	2.2427	-0.526067	2.67997	-0.247826	2.40078	-0.294343	1.12833	-1.1449	1.0447	-0.972029	1.75811	-0.591261	2.31811	-0.430794	2.74252	-0.138319	2.46956	-0.21244	1.23296	-1.08302	1.16353	-0.96563	1.8405	-0.523312	2.40037	-0.342305	2.7984	-0.0353756	2.53182	-0.116599
6	4	4.62	4.64	4.66	1.05122	-1.23466	0.974456	-1.0271	1.67553	-0.693542	2.26293	-0.553495	2.69304	-0.295812	2.42076	-0.342424	1.14918	-1.18631	1.06565	-1.01358	1.75798	-0.63241	2.33825	-0.465094	2.74871	-0.186397	2.48282	-0.246836	1.23287	-1.13122	1.17045	-0.993247	1.84034	-0.564462	2.42047	-0.376647	2.79811	-0.0560307	2.54505	-0.151068
7	4	4.36	4.38	4.4	0.71241	-1.24189	0.641644	-0.963145	1.39985	-0.780955	1.95639	-0.585845	2.33974	-0.273363	2.09399	-0.353853	0.818988	-1.19319	0.727158	-0.963592	1.48286	-0.712766	2.03179	-0.50421	2.40207	-0.157002	2.14902	-0.278759	0.910896	-1.15162	0.819384	-0.964057	1.56568	-0.651539	2.11398	-0.429451	2.46437	-0.0610365	2.21791	-0.183053
8	4	5.1	5.12	5.14	0.490349	-1.29809	0.42614	-0.961951	1.18463	-0.813943	1.69642	-0.583904	2.0947	-0.243888	1.82751	-0.351377	0.605293	-1.26991	0.50545	-0.969396	1.24041	-0.731537	1.76526	-0.502075	2.14306	-0.161694	1.87584	-0.269217	0.691031	-1.24888	0.577247	-0.976764	1.303	-0.683766	1.82716	-0.433924	2.18468	-0.0793043	1.93785	-0.194028
9	4	5.16	5.18	5.2	0.712607	-1.16534	0.684413	-0.998197	1.47584	-0.774581	1.99731	-0.586114	2.41414	-0.321838	2.16881	-0.37502	0.804981	-1.12374	0.755558	-0.984601	1.54489	-0.713219	2.07949	-0.504542	2.46956	-0.21244	2.20353	-0.27921	0.896931	-1.08229	0.868874	-0.964299	1.62072	-0.645102	2.1413	-0.415945	2.51164	-0.0958185	2.27243	-0.183518
10	4	4.98	5	5.02	0.875397	-1.24867	0.776863	-0.970796	1.5448	-0.754424	2.08606	-0.552479	2.50962	-0.288121	2.25089	-0.32076	0.960065	-1.20012	0.861818	-0.957325	1.63436	-0.686395	2.15459	-0.470825	2.55177	-0.157981	2.31275	-0.245709	1.04441	-1.14482	0.960506	-0.943956	1.71002	-0.625195	2.23003	-0.382313	2.60745	-0.0550903	2.34766	-0.14971
11	4	5	5.02	5.04	1.02315	-1.24851	0.960376	-1.0409	1.70971	-0.734892	2.24946	-0.532935	2.66615	-0.268319	2.39374	-0.321715	1.12126	-1.1863	1.06562	-1.03431	1.77841	-0.66682	2.33151	-0.458222	2.72184	-0.158836	2.44209	-0.239726	1.21196	-1.15187	1.15648	-1.01389	1.8607	-0.60573	2.4002	-0.362845	2.77096	-0.0490343	2.49757	-0.137021
12	4	5.06	5.08	5.1	1.1701	-1.18631	1.07961	-1.03435	1.82617	-0.708205	2.37832	-0.567697	2.78139	-0.296119	2.52263	-0.349809	1.26061	-1.15879	1.17041	-1.02083	1.91517	-0.654007	2.46041	-0.479361	2.82363	-0.179803	2.59146	-0.261131	1.34391	-1.1176	1.28867	-1.00055	1.99049	-0.58607	2.53578	-0.397736	2.87964	-0.0700816	2.64013	-0.165327
13	4	4.76	4.78	4.8	1.0089	-1.33154	0.910993	-1.10311	1.6753	-0.78265	2.22188	-0.60107	2.61135	-0.309164	2.35925	-0.383141	1.10709	-1.27605	1.01645	-1.10331	1.75767	-0.735181	2.28353	-0.519458	2.66005	-0.206604	2.41438	-0.294427	1.21179	-1.23454	1.11446	-1.09658	1.82628	-0.673981	2.35884	-0.437864	2.71583	-0.0969616	2.46283	-0.20553
14	4	5.36	5.38	5.4	1.19776	-1.2828	1.10751	-1.07586	1.86704	-0.749474	2.39869	-0.567785	2.80866	-0.28936	2.53634	-0.336191	1.29519	-1.22073	1.19823	-1.04849	1.94234	-0.688359	2.46731	-0.465737	2.87136	-0.173088	2.60512	-0.254343	1.38529	-1.19321	1.30247	-1.04188	2.0108	-0.620395	2.54276	-0.377261	2.92063	-0.0633234	2.6539	-0.151657
15	4	4.94	4.96	4.98	1.19779	-1.26902	1.07258	-1.05505	1.81931	-0.715008	2.37171	-0.540379	2.78147	-0.289278	2.50916	-0.336056	1.28826	-1.22073	1.18431	-1.04156	1.90151	-0.653922	2.4402	-0.458782	2.8309	-0.145515	2.56455	-0.233572	1.3784	-1.17947	1.28866	-1.00743	1.99049	-0.58607	2.5225	-0.36349	2.88698	-0.0356961	2.61316	-0.144578
16	4	4.7	4.72	4.74	0.868509	-1.17932	0.819353	-0.991837	1.57922	-0.747784	2.13351	-0.593772	2.56392	-0.29525	2.29811	-0.375917	0.953168	-1.13781	0.911186	-0.978365	1.66181	-0.693448	2.20878	-0.512204	2.6126	-0.192652	2.35317	-0.294036	1.0445	-1.09645	1.01666	-0.971907	1.75115	-0.625503	2.29091	-0.430633	2.66156	-0.0829355	2.4016	-0.205125
17	4	4.42	4.44	4.46	1.30869	-1.39274	1.19792	-1.20699	1.90091	-0.838452	2.41892	-0.588321	2.77483	-0.27557	2.52275	-0.336124	1.40575	-1.33744	1.30913	-1.18633	1.98298	-0.763709	2.48058	-0.506746	2.8171	-0.159198	2.56441	-0.247286	1.50936	-1.28234	1.39225	-1.1726	2.05136	-0.69577	2.5493	-0.40463	2.86643	-0.0425137	2.60644	-0.137668
18	4	4.9	4.92	4.94	1.39171	-1.44059	1.30196	-1.30328	2.00981	-0.893421	2.54739	-0.656858	2.83619	-0.262066	2.60376	-0.391192	1.47468	-1.39906	1.39899	-1.26189	2.09168	-0.83235	2.60237	-0.554911	2.89236	-0.13197	2.65891	-0.309365	1.56433	-1.34394	1.49567	-1.23435	2.15996	-0.757643	2.66418	-0.4665	2.92787	-0.0358178	2.69421	-0.193035
19	4	4.92	4.94	4.96	0.889455	-1.26946	0.805137	-1.03345	1.57918	-0.76837	2.11993	-0.586863	2.52974	-0.315623	2.2642	-0.361991	0.995115	-1.23471	0.91111	-1.03381	1.65489	-0.713978	2.20198	-0.512164	2.6055	-0.220063	2.33265	-0.307614	1.09328	-1.20011	1.02358	-1.03418	1.73736	-0.65283	2.27056	-0.423665	2.66112	-0.117329	2.38812	-0.191286
20	4	4.96	4.98	5	0.9178	-1.21398	0.847654	-0.985018	1.59987	-0.741056	2.16759	-0.5803	2.60421	-0.343342	2.30506	-0.355412	1.03035	-1.16555	0.960473	-0.971658	1.69619	-0.666253	2.24283	-0.505567	2.65309	-0.220289	2.37346	-0.307881	1.13535	-1.12421	1.03771	-0.95817	1.77174	-0.611941	2.32495	-0.423994	2.69533	-0.103743	2.44256	-0.19166
21	4	4.72	4.74	4.76	1.10714	-1.25533	1.06552	-1.08958	1.83931	-0.892848	2.39128	-0.669966	2.7539	-0.323389	2.49469	-0.438545	1.19095	-1.21388	1.14242	-1.07593	1.91459	-0.824852	2.45294	-0.574824	2.80261	-0.227724	2.54307	-0.343066	1.26751	-1.17944	1.22606	-1.04856	1.99663	-0.756945	2.51467	-0.486419	2.84489	-0.11809	2.60505	-0.261196
22	4	5.14	5.16	5.18	1.25343	-1.26894	1.24648	-1.26895	1.96902	-0.866009	2.5203	-0.649973	2.84954	-0.282632	2.60376	-0.391192	1.34369	-1.23445	1.3437	-1.22758	2.03738	-0.79124	2.58202	-0.554845	2.9053	-0.180037	2.64547	-0.295621	1.44746	-1.20007	1.44747	-1.19321	2.11253	-0.716534	2.65067	-0.459635	2.96131	-0.0771804	2.71437	-0.213695
23	4	4.64	4.66	4.68	0.925056	-1.11699	0.86885	-0.985112	1.63424	-0.734418	2.20807	-0.641943	2.60408	-0.357019	2.35904	-0.41051	1.01652	-1.06182	0.974524	-0.978644	1.71674	-0.673254	2.29011	-0.553634	2.67318	-0.247797	2.42779	-0.315067	1.08664	-1.01365	1.07974	-0.944542	1.79226	-0.618947	2.37223	-0.465274	2.73589	-0.12455	2.46949	-0.219305
24	4	4.7	4.72	4.74	0.938858	-1.24168	0.84759	-1.0336	1.59296	-0.754734	2.16061	-0.614407	2.57025	-0.343192	2.29806	-0.382765	1.02326	-1.20011	0.953354	-1.03395	1.68927	-0.686779	2.24266	-0.532898	2.63254	-0.233908	2.37352	-0.301026	1.12135	-1.1449	1.06564	-1.02049	1.7648	-0.639314	2.31791	-0.458146	2.68808	-0.13808	2.42194	-0.212133
1	15	5.26	5.28	5.3	0.946147	-1.13088	0.890024	-0.985205	1.73016	-0.776105	2.27609	-0.628617	2.65294	-0.234001	2.3387	-0.40355	1.04446	-1.11718	0.988527	-1.01331	1.81247	-0.714968	2.35125	-0.553931	2.72202	-0.145102	2.421	-0.315027	1.1563	-1.11734	1.08664	-1.01365	1.88791	-0.64015	2.43999	-0.486095	2.80492	-0.0560576	2.48976	-0.233155
2	15	4.78	4.8	4.82	1.01625	-1.20011	1.01623	-1.20703	1.80543	-0.783346	2.32345	-0.662898	2.68647	-0.27525	2.41329	-0.424482	1.13518	-1.207	1.13517	-1.2139	1.86713	-0.722123	2.41892	-0.588321	2.76929	-0.172753	2.47501	-0.356411	1.24663	-1.20009	1.26053	-1.20009	1.94937	-0.633696	2.48742	-0.499952	2.8518	-0.111242	2.56413	-0.274701
3	15	4.82	4.84	4.86	0.953223	-1.11011	0.939226	-1.06854	1.75746	-0.810468	2.30998	-0.642399	2.7135	-0.289045	2.41335	-0.417646	1.06551	-1.09649	1.05151	-1.09646	1.84657	-0.742527	2.3986	-0.581421	2.78264	-0.193382	2.46839	-0.335842	1.18421	-1.0967	1.1703	-1.08289	1.93559	-0.667809	2.48742	-0.499952	2.8518	-0.111242	2.55081	-0.247215
4	15	4.66	4.68	4.7	1.12826	-1.1794	1.14219	-1.1932	1.91488	-0.736054	2.45934	-0.63616	2.86366	-0.241602	2.5493	-0.40463	1.26753	-1.17256	1.26751	-1.17944	1.99697	-0.668161	2.52769	-0.561473	2.92592	-0.16637	2.61128	-0.316007	1.3854	-1.13825	1.37847	-1.14512	2.08586	-0.593498	2.62339	-0.473185	2.99528	-0.0841276	2.69389	-0.220468
5	15	4.96	4.98	5	1.02355	-1.05492	0.995615	-0.964894	1.84644	-0.783551	2.39152	-0.6291	2.78212	-0.234508	2.48145	-0.397481	1.12152	-1.05518	1.09372	-0.951517	1.94229	-0.702029	2.47354	-0.54082	2.84451	-0.145559	2.55013	-0.315724	1.23993	-1.06926	1.17749	-0.951895	2.01756	-0.634107	2.56236	-0.466138	2.92755	-0.0564629	2.62589	-0.220162
6	15	4.96	4.98	5	1.05832	-1.1932	1.04446	-1.11718	1.81911	-0.783415	2.35758	-0.628965	2.75484	-0.241264	2.44074	-0.390437	1.1701	-1.18631	1.15623	-1.15182	1.90134	-0.701801	2.43951	-0.554319	2.82382	-0.166082	2.50942	-0.308671	1.30918	-1.16569	1.28149	-1.13128	1.96983	-0.633822	2.52831	-0.479651	2.89316	-0.0770003	2.58502	-0.226819
7	15	4.94	4.96	4.98	1.05851	-1.09647	1.03752	-1.08261	1.85328	-0.783585	2.40518	-0.615526	2.80883	-0.275676	2.47489	-0.370094	1.15632	-1.10355	1.1633	-1.10356	1.94906	-0.715733	2.50074	-0.534109	2.86446	-0.179927	2.55699	-0.308911	1.28155	-1.10375	1.2885	-1.09688	2.02437	-0.634146	2.58272	-0.466216	2.92042	-0.0770776	2.63269	-0.220195
8	15	4.6	4.62	4.64	1.07939	-1.15867	1.12122	-1.20701	1.88736	-0.804245	2.41164	-0.670038	2.82898	-0.296258	2.50159	-0.424914	1.19805	-1.14497	1.23972	-1.17943	1.96952	-0.71584	2.50714	-0.588653	2.89132	-0.207422	2.5837	-0.356931	1.32311	-1.13132	1.33691	-1.15883	2.05843	-0.634341	2.58917	-0.507163	2.95407	-0.104654	2.66615	-0.268319
9	15	4.48	4.5	4.52	1.05822	-1.23466	1.00236	-1.13095	1.8259	-0.797124	2.371	-0.65627	2.77444	-0.309778	2.46763	-0.424755	1.16304	-1.22768	1.11443	-1.11038	1.91492	-0.722385	2.4529	-0.581639	2.82999	-0.214104	2.52948	-0.343	1.28824	-1.22761	1.21902	-1.09676	2.00381	-0.661366	2.5282	-0.493296	2.90598	-0.132007	2.61156	-0.288626
10	15	4.92	4.94	4.96	0.938991	-1.18627	0.932124	-1.10315	1.76425	-0.831023	2.28267	-0.669547	2.65219	-0.302494	2.37253	-0.424264	1.04437	-1.16556	1.03048	-1.10333	1.84653	-0.756204	2.36461	-0.588095	2.73461	-0.227485	2.46142	-0.356339	1.15619	-1.17251	1.14935	-1.10354	1.92189	-0.681405	2.44658	-0.513424	2.80377	-0.138555	2.52334	-0.27449
11	15	5.22	5.24	5.26	1.01637	-1.1448	0.988485	-1.04099	1.86011	-0.783618	2.3914	-0.649536	2.79499	-0.296161	2.50176	-0.404415	1.14232	-1.13112	1.10758	-1.03444	1.93544	-0.708826	2.46652	-0.574877	2.86428	-0.193641	2.57724	-0.322698	1.26068	-1.12437	1.21917	-1.01409	2.02437	-0.634146	2.55524	-0.507041	2.94695	-0.125242	2.64598	-0.247679
12	15	4.78	4.8	4.82	0.698387	-1.15837	0.634521	-0.93521	1.47578	-0.808933	2.05147	-0.668457	2.40789	-0.260095	2.14126	-0.422797	0.783775	-1.09591	0.741397	-0.935834	1.57231	-0.761465	2.13361	-0.573275	2.48366	-0.164437	2.22356	-0.334279	0.868752	-1.05448	0.826481	-0.943257	1.6755	-0.707257	2.22251	-0.491776	2.55929	-0.0961222	2.2857	-0.22489
13	15	5.1	5.12	5.14	1.10052	-1.07584	1.09353	-1.07582	1.95533	-0.886426	2.51979	-0.738391	2.86298	-0.296347	2.56241	-0.459314	1.17729	-1.07601	1.18426	-1.06913	2.03729	-0.818519	2.60169	-0.650205	2.91146	-0.228023	2.65123	-0.398206	1.30243	-1.06251	1.28856	-1.06248	2.13962	-0.743929	2.67695	-0.561938	3.0152	-0.118513	2.71978	-0.33695
14	15	4.8	4.82	4.84	0.818864	-1.24179	0.719965	-1.03315	1.55852	-0.775105	2.09919	-0.655051	2.49602	-0.288047	2.20938	-0.416422	0.882578	-1.20013	0.826364	-1.04047	1.64801	-0.720791	2.16763	-0.573469	2.57157	-0.213028	2.27801	-0.334668	0.995317	-1.14477	0.939271	-1.04083	1.74417	-0.666588	2.26331	-0.492015	2.6476	-0.110383	2.33311	-0.252724
15	15	4.58	4.6	4.62	0.583672	-1.31183	0.426151	-0.870824	1.30285	-0.800957	1.8603	-0.722085	2.1831	-0.279044	1.99779	-0.483407	0.669564	-1.27677	0.527044	-0.927563	1.38605	-0.760216	1.94934	-0.640536	2.27225	-0.204156	2.05253	-0.449553	0.74805	-1.20709	0.65591	-0.977161	1.47595	-0.719591	2.03837	-0.552172	2.36148	-0.129163	2.1417	-0.354236
16	15	5.12	5.14	5.16	1.38535	-1.16573	1.37159	-1.1245	2.20739	-0.791878	2.75765	-0.657353	3.12221	-0.255698	2.82776	-0.40556	1.47519	-1.12461	1.46144	-1.10402	2.29601	-0.717287	2.84674	-0.548699	3.19884	-0.152981	2.89665	-0.323769	1.55792	-1.07674	1.56482	-1.06306	2.37779	-0.656296	2.92232	-0.460295	3.28213	-0.0774526	2.96629	-0.200736
17	15	4.68	4.7	4.72	1.09336	-1.16558	1.08635	-1.17248	1.86715	-0.715284	2.43902	-0.629278	2.80244	-0.241424	2.52911	-0.384035	1.21193	-1.16565	1.21194	-1.15876	1.94929	-0.654214	2.52769	-0.561473	2.87155	-0.159367	2.60442	-0.32282	1.34388	-1.13822	1.34386	-1.14509	2.03149	-0.565811	2.60982	-0.473137	2.93405	-0.0771136	2.66653	-0.234061
18	15	4.62	4.64	4.66	0.974365	-1.08247	0.974377	-1.07555	1.77136	-0.735261	2.35087	-0.615306	2.76085	-0.309734	2.44086	-0.376757	1.07257	-1.06196	1.07256	-1.06887	1.86731	-0.667395	2.43286	-0.533831	2.84334	-0.234698	2.54333	-0.315691	1.19124	-1.06225	1.19822	-1.05538	1.94956	-0.585799	2.52163	-0.465974	2.91299	-0.118291	2.5987	-0.220029
19	15	4.88	4.9	4.92	0.840417	-1.09603	0.826384	-1.02658	1.65469	-0.796239	2.23499	-0.69661	2.61787	-0.336561	2.34515	-0.451461	0.939237	-1.06161	0.939292	-1.02698	1.75082	-0.73514	2.31692	-0.615161	2.69357	-0.247881	2.41362	-0.383451	1.05158	-1.055	1.04462	-1.02733	1.84684	-0.66042	2.39887	-0.540503	2.76965	-0.145296	2.48236	-0.294824
20	15	4.86	4.88	4.9	0.882731	-1.13079	0.861761	-1.0059	1.68895	-0.810122	2.26908	-0.669491	2.62501	-0.302379	2.33845	-0.43775	1.00242	-1.10328	0.974506	-0.992489	1.78503	-0.742185	2.35095	-0.601672	2.70757	-0.213668	2.42059	-0.36296	1.10743	-1.11727	1.05166	-1.00662	1.88776	-0.681204	2.43296	-0.520187	2.77673	-0.124717	2.49602	-0.288047
21	15	4.4	4.42	4.44	0.826342	-1.05435	0.791051	-0.963916	1.62723	-0.796086	2.22839	-0.655678	2.59117	-0.288532	2.30466	-0.410189	0.918187	-1.01305	0.890078	-0.936658	1.72344	-0.728125	2.31041	-0.567384	2.68045	-0.206695	2.38009	-0.328483	1.00962	-0.99263	0.98163	-0.909443	1.81263	-0.667046	2.3992	-0.49273	2.74968	-0.110862	2.45562	-0.246672
22	15	4.7	4.72	4.74	0.910896	-1.15162	0.910881	-1.15855	1.69588	-0.782764	2.2826	-0.683176	2.64547	-0.295621	2.36578	-0.417388	1.02344	-1.11715	1.06543	-1.13794	1.78509	-0.72165	2.36445	-0.615363	2.70069	-0.220496	2.43435	-0.342501	1.11445	-1.10348	1.15622	-1.15872	1.86739	-0.646862	2.45327	-0.527097	2.78363	-0.117872	2.50982	-0.267562
23	15	4.52	4.54	4.56	0.805008	-1.10985	0.81209	-1.10986	1.65461	-0.830494	2.23495	-0.703425	2.56413	-0.274701	2.29091	-0.430633	0.918039	-1.10312	0.932137	-1.09622	1.73709	-0.748755	2.31688	-0.621978	2.63308	-0.18589	2.3593	-0.376296	1.02351	-1.07566	1.03753	-1.0757	1.81942	-0.680784	2.39208	-0.540473	2.70195	-0.117526	2.43478	-0.29455
24	15	4.3	4.32	4.34	0.945997	-1.20012	0.917971	-1.13777	1.71646	-0.77603	2.28253	-0.696802	2.67908	-0.329966	2.39276	-0.444881	1.03737	-1.15864	1.03037	-1.15863	1.79879	-0.714886	2.37124	-0.615391	2.73444	-0.241189	2.46142	-0.356339	1.14928	-1.13802	1.14231	-1.13802	1.88103	-0.653794	2.46001	-0.533945	2.82419	-0.138626	2.53014	-0.274526
1	11	4.86	4.88	4.9	0.890103	-0.908911	0.960081	-1.1932	1.72322	-0.810297	2.30349	-0.58782	2.76156	-0.248138	2.44103	-0.356229	0.974634	-0.874772	1.05842	-1.14484	1.81919	-0.756058	2.39226	-0.513177	2.82419	-0.138626	2.50322	-0.246954	1.06584	-0.861514	1.12845	-1.0828	1.90137	-0.694963	2.46769	-0.417921	2.87314	-0.0494193	2.56546	-0.151187
2	11	4.88	4.9	4.92	0.953354	-1.03395	1.00933	-1.15862	1.76452	-0.735221	2.35103	-0.588035	2.81579	-0.262007	2.48878	-0.335951	1.05169	-0.985884	1.10745	-1.11037	1.86044	-0.681039	2.4331	-0.499715	2.89178	-0.173144	2.5642	-0.267849	1.16355	-0.951833	1.19821	-1.06227	1.94945	-0.613173	2.52196	-0.425005	2.94767	-0.0771479	2.64685	-0.172227
3	11	4.64	4.66	4.68	0.89705	-1.00604	1.0091	-1.25545	1.75058	-0.824118	2.3305	-0.61522	2.82923	-0.275735	2.50206	-0.37023	0.995588	-0.985654	1.08631	-1.1932	1.8533	-0.776749	2.41245	-0.540563	2.8916	-0.186859	2.57065	-0.30213	1.10769	-0.958487	1.205	-1.15186	1.94906	-0.715733	2.50137	-0.452233	2.96759	-0.111554	2.64653	-0.199681
4	11	4.74	4.76	4.78	0.953473	-0.94392	0.974435	-1.04094	1.75761	-0.755719	2.3714	-0.588124	2.84274	-0.282614	2.52955	-0.336158	1.0378	-0.882089	1.07269	-0.985969	1.86037	-0.701565	2.46031	-0.493012	2.93283	-0.159527	2.59153	-0.254278	1.12881	-0.82737	1.16355	-0.951833	1.96978	-0.647498	2.54919	-0.418293	2.98197	-0.0634741	2.67422	-0.158623
5	11	4.54	4.56	4.58	0.86885	-0.985112	0.903818	-1.16547	1.72309	-0.865043	2.29643	-0.635525	2.7539	-0.323389	2.4002	-0.362845	0.967529	-0.950916	0.995386	-1.11019	1.81221	-0.803895	2.37157	-0.560846	2.84369	-0.207292	2.48922	-0.28801	1.05876	-0.930616	1.10755	-1.05515	1.90118	-0.749651	2.45357	-0.486156	2.90628	-0.111404	2.55117	-0.212918
6	11	4.48	4.5	4.52	0.875969	-0.929643	0.960242	-1.11705	1.75062	-0.810434	2.31045	-0.56056	2.81604	-0.241466	2.45498	-0.315224	0.98163	-0.909443	1.05155	-1.07573	1.83971	-0.749329	2.39246	-0.485869	2.86522	-0.125023	2.53715	-0.253999	1.09381	-0.882426	1.13555	-1.01382	1.93549	-0.695156	2.4678	-0.404251	2.91402	-0.0495445	2.60612	-0.165153
7	11	4.54	4.56	4.58	0.918265	-0.950672	1.00222	-1.20012	1.77813	-0.762678	2.35112	-0.574396	2.87717	-0.248484	2.52275	-0.336124	1.03075	-0.916638	1.10046	-1.11036	1.86718	-0.708445	2.44673	-0.492951	2.92602	-0.159511	2.60498	-0.268047	1.14967	-0.896558	1.19128	-1.04158	1.96975	-0.654335	2.52893	-0.40454	2.98175	-0.0772258	2.67406	-0.172356
8	11	4.58	4.6	4.62	0.918306	-0.909077	0.960506	-0.943956	1.75754	-0.783097	2.37153	-0.567667	2.81596	-0.248314	2.52288	-0.322435	1.01676	-0.881961	1.04479	-0.902882	1.86709	-0.7358	2.45362	-0.47933	2.89217	-0.1457	2.61149	-0.295473	1.12182	-0.827322	1.1567	-0.848275	1.96285	-0.674803	2.54257	-0.397767	2.96163	-0.0565496	2.68061	-0.192975
9	11	4.36	4.38	4.4	0.769795	-0.942949	0.9318	-1.24861	1.59988	-0.734194	2.21546	-0.532746	2.68029	-0.22041	2.34626	-0.307705	0.875976	-0.922705	1.01628	-1.18628	1.70986	-0.680063	2.29762	-0.444354	2.76339	-0.104045	2.42194	-0.212133	0.98165	-0.888669	1.12138	-1.13109	1.79908	-0.62585	2.40008	-0.376533	2.81905	-0.0216807	2.49076	-0.136976
10	11	4.68	4.7	4.72	0.953495	-0.923138	0.995437	-1.08252	1.76436	-0.789976	2.39186	-0.574575	2.83636	-0.248374	2.5091	-0.342899	1.04477	-0.916714	1.08662	-1.02747	1.84659	-0.735688	2.48073	-0.486276	2.9125	-0.152616	2.57786	-0.261064	1.1706	-0.889772	1.21926	-0.952078	1.95601	-0.6816	2.56956	-0.418378	2.97515	-0.0634591	2.66709	-0.186052
11	11	4.62	4.64	4.66	0.953413	-0.992403	1.01623	-1.20703	1.73025	-0.741866	2.35782	-0.588065	2.85569	-0.337344	2.50231	-0.342865	1.07273	-0.95833	1.1004	-1.13797	1.8194	-0.68763	2.45352	-0.492982	2.93887	-0.214384	2.57786	-0.261064	1.18448	-0.931236	1.21908	-1.06232	1.9221	-0.626682	2.54239	-0.418264	2.99485	-0.111609	2.64669	-0.185956
12	11	4.7	4.72	4.74	1.1703	-1.08289	1.23277	-1.17943	1.96937	-0.756818	2.5825	-0.493501	3.06098	-0.248808	2.74031	-0.323345	1.26775	-1.05555	1.34386	-1.14509	2.07176	-0.702697	2.67134	-0.425587	3.11738	-0.125505	2.80261	-0.227724	1.37183	-0.993949	1.44766	-1.09027	2.17411	-0.634954	2.75375	-0.337062	3.20047	-0.0568501	2.88545	-0.138816
13	11	4.4	4.42	4.44	0.79818	-0.915305	0.861579	-1.11689	1.64101	-0.7756	2.26285	-0.567149	2.74132	-0.234363	2.40025	-0.355999	0.897173	-0.888142	0.953309	-1.06165	1.74401	-0.721402	2.35175	-0.478832	2.81729	-0.145469	2.46922	-0.246755	1.00274	-0.868028	1.04465	-1.00659	1.84	-0.660376	2.44748	-0.397311	2.90742	-0.035759	2.55139	-0.192326
14	11	4.18	4.2	4.22	0.805242	-0.943143	0.882578	-1.20013	1.64101	-0.7756	2.26281	-0.573975	2.74788	-0.254938	2.40688	-0.376571	0.911246	-0.922904	0.97426	-1.13783	1.74395	-0.741947	2.3517	-0.485663	2.82382	-0.166082	2.48922	-0.28801	1.01673	-0.909642	1.0865	-1.09653	1.84677	-0.680955	2.44063	-0.404114	2.89368	-0.0426014	2.5375	-0.219705
15	11	5	5.02	5.04	0.769761	-0.977714	0.91754	-1.311	1.60662	-0.79597	2.22864	-0.607928	2.72045	-0.275381	2.3798	-0.362726	0.868866	-0.971237	1.01614	-1.24852	1.71655	-0.741785	2.31089	-0.492279	2.79651	-0.172852	2.44157	-0.29459	0.981585	-0.950985	1.09333	-1.17939	1.80572	-0.687545	2.39987	-0.403898	2.85229	-0.0768711	2.51739	-0.192129
16	11	4.56	4.58	4.6	0.712967	-0.914782	0.826031	-1.20707	1.5448	-0.754424	2.16793	-0.518796	2.64637	-0.2134	2.31235	-0.293757	0.819437	-0.901537	0.924971	-1.15856	1.63436	-0.686395	2.26367	-0.437308	2.7153	-0.138203	2.37419	-0.225544	0.925368	-0.88832	1.0375	-1.09643	1.73744	-0.625402	2.31872	-0.348649	2.79159	-0.0353477	2.44312	-0.136654
17	11	4.96	4.98	5	1.21922	-0.979643	1.26084	-1.03488	2.10492	-0.948176	2.71041	-0.623263	3.09524	-0.235151	2.7802	-0.40544	1.32342	-0.952515	1.35101	-1.02138	2.18669	-0.880313	2.79255	-0.534981	3.17175	-0.139258	2.85593	-0.316842	1.40652	-0.925365	1.44783	-1.00106	2.28201	-0.812537	2.8613	-0.446556	3.23489	-0.0430973	2.92489	-0.241749
18	11	5.04	5.06	5.08	1.1776	-0.869111	1.21927	-0.945186	2.03018	-0.913928	2.66947	-0.657172	3.03998	-0.289825	2.73912	-0.439443	1.26111	-0.862705	1.28881	-0.911068	2.11204	-0.846046	2.73791	-0.575702	3.1373	-0.15982	2.81468	-0.357737	1.34438	-0.849414	1.35823	-0.849494	2.2006	-0.791855	2.81335	-0.487349	3.18645	-0.0774681	2.8838	-0.26219
19	11	5	5.02	5.04	1.22582	-1.17943	1.30872	-1.37897	2.07107	-0.893606	2.65629	-0.602724	3.08833	-0.24199	2.74645	-0.384864	1.3092	-1.15194	1.42649	-1.33052	2.14613	-0.818912	2.71807	-0.514373	3.13708	-0.173532	2.81538	-0.29622	1.41999	-1.11769	1.53691	-1.2823	2.22791	-0.7579	2.78686	-0.419106	3.18681	-0.0568471	2.86437	-0.186785
20	11	4.82	4.84	4.86	0.911159	-0.999159	0.939177	-1.09624	1.72324	-0.803452	2.37124	-0.615391	2.83562	-0.309953	2.46798	-0.383739	1.00964	-0.971876	1.03061	-1.02729	1.81917	-0.762898	2.46016	-0.513482	2.88442	-0.214257	2.53654	-0.315657	1.10776	-0.910141	1.12861	-0.986189	1.90817	-0.701839	2.54234	-0.425094	2.94075	-0.0840057	2.60542	-0.226921
21	11	4.7	4.72	4.74	0.932263	-1.02003	1.04419	-1.24158	1.75069	-0.783061	2.3986	-0.581421	2.86289	-0.303185	2.5091	-0.342899	1.05166	-1.00662	1.11425	-1.2001	1.83982	-0.715128	2.48063	-0.499924	2.94625	-0.173275	2.57751	-0.295316	1.14954	-0.99317	1.21201	-1.12431	1.93564	-0.654132	2.56289	-0.404688	2.98857	-0.0772401	2.64677	-0.179092
22	11	5.18	5.2	5.22	1.13565	-0.944806	1.16341	-1.0415	1.99602	-0.954727	2.60821	-0.691023	2.97245	-0.248686	2.65055	-0.473276	1.21234	-0.931368	1.24003	-1.01416	2.07786	-0.900437	2.68342	-0.602792	3.03512	-0.152859	2.73273	-0.398478	1.2888	-0.917952	1.33725	-0.973204	2.1665	-0.82579	2.75879	-0.514475	3.10464	-0.0705437	2.79523	-0.275635
23	11	5.26	5.28	5.3	0.882891	-1.04065	0.994954	-1.29698	1.71646	-0.77603	2.35778	-0.594884	2.84283	-0.275772	2.48859	-0.356481	0.981493	-1.0202	1.08621	-1.23464	1.81931	-0.715008	2.45342	-0.50663	2.90569	-0.152599	2.56399	-0.288401	1.10064	-1.0068	1.18405	-1.17942	1.90834	-0.653965	2.54245	-0.411432	2.98923	-0.0359696	2.63997	-0.179059
24	11	4.56	4.58	4.6	0.882922	-1.01985	0.939007	-1.17934	1.71635	-0.817108	2.35795	-0.567606	2.78221	-0.227656	2.45462	-0.356303	0.981532	-0.992517	1.04446	-1.11718	1.80549	-0.762826	2.43999	-0.486095	2.86532	-0.118155	2.53014	-0.274526	1.10767	-0.979203	1.13549	-1.04832	1.90815	-0.708676	2.51535	-0.404478	2.9349	-0.0220666	2.59924	-0.171985
25	11	4.46	4.48	4.5	0.75558	-0.963737	0.812034	-1.13764	1.60658	-0.809683	2.26262	-0.608093	2.70693	-0.268483	2.37948	-0.403785	0.847699	-0.943371	0.911006	-1.09618	1.7028	-0.755404	2.35147	-0.519807	2.7761	-0.172778	2.46172	-0.322111	0.953508	-0.909282	1.00955	-1.03413	1.79886	-0.694349	2.43362	-0.431421	2.86633	-0.0493968	2.54437	-0.21288
1	5	4.7	4.72	4.74	0.776905	-0.922129	0.868555	-1.15851	1.64786	-0.782494	2.37803	-0.615418	2.76836	-0.248161	2.50104	-0.493186	0.890108	-0.901973	0.974377	-1.07555	1.75082	-0.73514	2.44644	-0.533889	2.84461	-0.138694	2.54937	-0.397797	0.995722	-0.861058	1.05171	-0.97206	1.86724	-0.687922	2.53543	-0.438723	2.98946	-0.022202	2.64525	-0.316152
2	5	4.8	4.82	4.84	0.783923	-0.998631	0.8756	-1.16545	1.64086	-0.837276	2.35754	-0.63578	2.78163	-0.275592	2.46036	-0.486187	0.897077	-0.985236	0.960318	-1.07551	1.74381	-0.796713	2.41914	-0.554233	2.85721	-0.214184	2.56271	-0.42518	1.01665	-0.978824	1.01666	-0.971907	1.84661	-0.728848	2.52163	-0.465974	2.95386	-0.118391	2.62473	-0.329749
3	5	4.38	4.4	4.42	0.655917	-0.970191	0.867863	-1.40134	1.54453	-0.884796	2.24861	-0.689851	2.64591	-0.254531	2.35133	-0.540284	0.748449	-0.991523	0.931567	-1.33175	1.65459	-0.837344	2.32391	-0.581093	2.72167	-0.172565	2.41982	-0.458683	0.861761	-1.0059	1.01615	-1.24161	1.75069	-0.783061	2.41273	-0.499621	2.78363	-0.117872	2.51583	-0.349776
4	5	4.72	4.74	4.76	0.605932	-0.907119	0.776208	-1.29049	1.48953	-0.829617	2.2149	-0.635154	2.58459	-0.26795	2.29707	-0.526359	0.698721	-0.928623	0.840107	-1.23483	1.58602	-0.782133	2.28323	-0.567251	2.66062	-0.158559	2.37932	-0.424301	0.81941	-0.936273	0.931998	-1.16549	1.67543	-0.73468	2.41324	-0.431318	2.7771	-0.0972248	2.46852	-0.322148
5	5	4.58	4.6	4.62	0.663039	-0.984165	0.804624	-1.26959	1.54456	-0.871079	2.28267	-0.669547	2.62537	-0.268142	2.35147	-0.519807	0.783947	-0.977781	0.889617	-1.20706	1.634	-0.837242	2.33729	-0.615249	2.73554	-0.152027	2.4402	-0.458782	0.883	-0.95743	0.960255	-1.11013	1.73014	-0.782951	2.43296	-0.520187	2.79752	-0.0973044	2.50898	-0.356583
6	5	4.46	4.48	4.5	0.826364	-1.04047	0.91077	-1.20705	1.67525	-0.803201	2.39856	-0.588238	2.79581	-0.227702	2.50131	-0.459061	0.932209	-1.05466	1.00238	-1.12403	1.77134	-0.742107	2.45337	-0.513453	2.85132	-0.14558	2.58987	-0.425289	1.06561	-1.04122	1.07258	-1.05505	1.88095	-0.674322	2.5695	-0.425208	2.94097	-0.070255	2.65205	-0.316179
7	5	4.6	4.62	4.64	0.712925	-0.97048	0.86824	-1.28336	1.60652	-0.837103	2.33035	-0.642484	2.7067	-0.28902	2.41919	-0.547414	0.819384	-0.964057	0.938975	-1.19319	1.7027	-0.796498	2.41236	-0.554204	2.78272	-0.186524	2.50142	-0.445405	0.939414	-0.92999	1.01646	-1.09639	1.80551	-0.755984	2.50799	-0.472742	2.86582	-0.0837924	2.5837	-0.356931
8	5	4.68	4.7	4.72	0.562943	-0.920804	0.726513	-1.28363	1.45509	-0.801937	2.19465	-0.607757	2.57092	-0.274735	2.26309	-0.526179	0.663079	-0.935379	0.81184	-1.22096	1.54479	-0.76129	2.24246	-0.567044	2.65373	-0.165394	2.35214	-0.42415	0.783968	-0.956929	0.910896	-1.15162	1.64806	-0.700213	2.35869	-0.45837	2.71583	-0.0969616	2.43441	-0.335654
9	5	4.8	4.82	4.84	0.483878	-0.871279	0.641162	-1.22802	1.38593	-0.835896	2.09889	-0.723294	2.48878	-0.335951	2.20821	-0.614651	0.598778	-0.893107	0.733909	-1.17927	1.48959	-0.802147	2.20131	-0.635088	2.57121	-0.247321	2.31066	-0.52643	0.698736	-0.900761	0.812076	-1.11681	1.58605	-0.768413	2.26293	-0.553495	2.64718	-0.144754	2.37937	-0.417463
10	5	4.26	4.28	4.3	0.562951	-0.878877	0.641482	-1.08862	1.45494	-0.884373	2.16029	-0.682647	2.56448	-0.24043	2.26993	-0.519385	0.670234	-0.88663	0.741292	-1.03323	1.55148	-0.850537	2.2491	-0.594381	2.65406	-0.137916	2.35209	-0.430989	0.791097	-0.90831	0.826468	-0.957147	1.64781	-0.803054	2.34486	-0.492459	2.73663	-0.0695354	2.42094	-0.321878
11	5	4.92	4.94	4.96	0.691474	-1.04697	0.860963	-1.35277	1.56527	-0.83689	2.26229	-0.669462	2.70014	-0.268457	2.39217	-0.526827	0.819231	-1.07516	0.945766	-1.29015	1.65472	-0.782534	2.35112	-0.574396	2.77592	-0.186499	2.46758	-0.431587	0.953309	-1.06165	1.01623	-1.20703	1.7508	-0.741987	2.43315	-0.49289	2.8589	-0.0906456	2.54993	-0.336256
12	5	4.68	4.7	4.72	0.73426	-0.970586	0.819099	-1.14459	1.62707	-0.864613	2.29632	-0.655973	2.70693	-0.268483	2.43291	-0.527009	0.833543	-0.957183	0.896931	-1.08229	1.70952	-0.810228	2.37841	-0.554055	2.78953	-0.186548	2.50165	-0.418082	0.974542	-0.964798	0.981568	-0.96483	1.826	-0.762934	2.48078	-0.479451	2.88575	-0.118216	2.57044	-0.322666
13	5	4.82	4.84	4.86	0.491082	-0.899336	0.669497	-1.29767	1.37905	-0.815219	2.07178	-0.695871	2.48878	-0.335951	2.20855	-0.553203	0.584441	-0.934908	0.762119	-1.25575	1.47583	-0.781452	2.16065	-0.60758	2.5647	-0.219853	2.29059	-0.478499	0.691573	-0.963408	0.854298	-1.214	1.56545	-0.754558	2.24274	-0.519234	2.65423	-0.12417	2.37301	-0.362686
14	5	5.02	5.04	5.06	0.577282	-0.920896	0.818527	-1.35291	1.48266	-0.815843	2.16029	-0.682647	2.58438	-0.2885	2.31066	-0.52643	0.684469	-0.935505	0.896451	-1.29025	1.58602	-0.782133	2.26269	-0.594448	2.67389	-0.186083	2.37927	-0.431138	0.805242	-0.943143	0.974075	-1.22088	1.67541	-0.741534	2.34486	-0.492459	2.74978	-0.103988	2.46154	-0.342651
15	5	4.68	4.7	4.72	0.648805	-0.935295	0.839992	-1.27647	1.55157	-0.809375	2.22853	-0.628396	2.63973	-0.199648	2.37227	-0.458442	0.776905	-0.922129	0.917833	-1.20012	1.63417	-0.761848	2.31746	-0.526464	2.72237	-0.117619	2.45445	-0.376829	0.875987	-0.908827	1.00236	-1.13095	1.73037	-0.700763	2.41324	-0.431318	2.81905	-0.0216807	2.51648	-0.281306
16	5	5	5.02	5.04	0.641644	-0.963145	0.825864	-1.26956	1.53093	-0.802393	2.22822	-0.689766	2.65248	-0.27511	2.37859	-0.526763	0.769782	-0.956856	0.896687	-1.20012	1.61357	-0.761722	2.33737	-0.601613	2.74871	-0.186397	2.46736	-0.458909	0.890078	-0.936658	0.974301	-1.11707	1.70293	-0.707438	2.41947	-0.506478	2.84519	-0.0974748	2.54993	-0.336256
17	5	5.38	5.4	5.42	1.00955	-1.03413	1.14879	-1.35189	1.90089	-0.84528	2.52048	-0.622747	2.93134	-0.269138	2.67607	-0.684378	1.10762	-1.00682	1.22548	-1.33099	1.98968	-0.797864	2.60248	-0.541286	3.01417	-0.187112	2.78542	-0.575803	1.19834	-0.979562	1.34357	-1.28945	2.0852	-0.743697	2.67788	-0.452902	3.09724	-0.10489	2.82008	-0.494176
18	5	4.56	4.58	4.6	0.670171	-0.984199	0.833035	-1.23484	1.56542	-0.768285	2.2491	-0.594381	2.69381	-0.227323	2.39276	-0.444881	0.819361	-0.984892	0.910881	-1.15855	1.64802	-0.713932	2.33797	-0.506083	2.77673	-0.124717	2.46815	-0.363218	0.925309	-0.950707	1.00949	-1.07563	1.73732	-0.666541	2.43367	-0.424587	2.91456	-0.0151207	2.56441	-0.247286
19	5	4.82	4.84	4.86	0.960407	-1.02013	0.960407	-1.02013	1.87997	-1.02265	2.49923	-0.779121	2.87641	-0.310054	2.57518	-0.561636	1.04468	-0.985856	1.04467	-0.992769	1.98235	-0.975141	2.57435	-0.684139	2.92498	-0.234902	2.64376	-0.473254	1.12864	-0.965482	1.13563	-0.95861	2.05742	-0.907192	2.66338	-0.561901	3.00766	-0.166534	2.73266	-0.405305
20	5	5.08	5.1	5.12	1.0374	-1.14482	1.03742	-1.1379	1.91422	-0.961337	2.60183	-0.629796	2.93134	-0.269138	2.67039	-0.534679	1.14927	-1.14492	1.15635	-1.08976	2.00976	-0.91387	2.67706	-0.54832	3.02841	-0.145989	2.73892	-0.459903	1.25372	-1.13125	1.26077	-1.07619	2.09844	-0.846001	2.71837	-0.4803	3.06996	-0.10486	2.80132	-0.337203
21	5	4.9	4.92	4.94	0.691474	-1.04697	0.818596	-1.33207	1.54452	-0.891654	2.26908	-0.669491	2.63146	-0.336617	2.3445	-0.547075	0.783835	-1.06117	0.889436	-1.27639	1.64086	-0.837276	2.35787	-0.581246	2.70069	-0.220496	2.42667	-0.451885	0.904029	-1.05458	0.981151	-1.20012	1.73016	-0.776105	2.43989	-0.499746	2.76974	-0.138429	2.50862	-0.397612
22	5	4.56	4.58	4.6	0.505479	-0.892441	0.669542	-1.28374	1.42048	-0.849843	2.14675	-0.668939	2.50935	-0.315519	2.21539	-0.54641	0.627385	-0.914238	0.755078	-1.2349	1.50337	-0.80223	2.20836	-0.587348	2.58502	-0.226819	2.2905	-0.492168	0.698733	-0.907727	0.826082	-1.18625	1.59291	-0.775315	2.2905	-0.492168	2.64768	-0.103506	2.35914	-0.396827
23	5	5.14	5.16	5.18	1.0305	-1.08951	1.05163	-1.02735	1.91395	-1.08409	2.55384	-0.711284	2.8493	-0.303151	2.60885	-0.595788	1.12147	-1.08279	1.12156	-1.02758	1.98902	-1.03649	2.60826	-0.684225	2.92554	-0.193797	2.67079	-0.486978	1.2051	-1.09674	1.21917	-1.01409	2.06406	-0.968511	2.68348	-0.595988	2.94655	-0.152697	2.73252	-0.418955
24	5	5.18	5.2	5.22	0.931952	-1.18627	0.931967	-1.17934	1.80477	-1.05664	2.46523	-0.799427	2.82171	-0.337259	2.55454	-0.602431	1.02333	-1.17246	1.02331	-1.17937	1.88681	-1.01585	2.54032	-0.70445	2.87735	-0.234789	2.623	-0.520909	1.11428	-1.1863	1.10726	-1.20011	1.97555	-0.968309	2.60871	-0.616206	2.93994	-0.138957	2.69191	-0.405176
25	5	4.88	4.9	4.92	0.491082	-0.899336	0.605337	-1.25595	1.38589	-0.863403	2.05817	-0.695804	2.44856	-0.274066	2.18846	-0.498407	0.577272	-0.941848	0.712487	-1.21406	1.47574	-0.82954	2.14704	-0.607507	2.53114	-0.178473	2.25011	-0.430381	0.691566	-0.970372	0.797777	-1.17929	1.56536	-0.795732	2.22234	-0.519118	2.58627	-0.116926	2.31877	-0.341797
26	5	4.76	4.78	4.8	0.462251	-0.927145	0.583768	-1.2839	1.34429	-0.904455	2.01712	-0.743388	2.39416	-0.273727	2.14722	-0.573354	0.555747	-0.962681	0.691011	-1.25584	1.44117	-0.863697	2.11271	-0.675597	2.47643	-0.205616	2.24283	-0.505567	0.648766	-0.984096	0.797599	-1.24876	1.524	-0.822945	2.18785	-0.607722	2.53855	-0.123521	2.28441	-0.389525
1	3	4.9	4.92	4.94	0.953515	-0.902354	1.00258	-1.00644	1.75746	-0.810468	2.36396	-0.703912	2.60491	-0.274898	2.467	-0.506689	1.02378	-0.875084	1.0727	-0.979059	1.8329	-0.742452	2.43911	-0.615655	2.67414	-0.16549	2.53572	-0.40457	1.10084	-0.847914	1.15655	-0.965601	1.92187	-0.688242	2.51446	-0.513705	2.74334	-0.0764472	2.59069	-0.336443
2	3	4.7	4.72	4.74	1.01677	-0.87504	1.05868	-0.992824	1.86706	-0.742637	2.43906	-0.622467	2.7215	-0.186289	2.53578	-0.397736	1.08684	-0.861648	1.14958	-0.965571	1.94924	-0.667889	2.52115	-0.527369	2.78372	-0.111	2.5979	-0.295411	1.18461	-0.827747	1.24017	-0.924608	2.03133	-0.600007	2.60332	-0.438995	2.88751	-0.00125521	2.67373	-0.199806
3	3	5	5.02	5.04	1.26104	-0.910931	1.28172	-1.00741	2.04402	-0.838998	2.65568	-0.691131	2.87055	-0.234772	2.69152	-0.446123	1.33045	-0.890626	1.358	-0.987029	2.12597	-0.757507	2.73102	-0.589296	2.94685	-0.132108	2.78093	-0.337145	1.40665	-0.849767	1.44102	-0.946113	2.20104	-0.68965	2.79971	-0.494133	3.03698	-0.0360626	2.85651	-0.268965
4	3	4.76	4.78	4.8	1.17052	-0.951864	1.21223	-1.00029	1.96883	-0.934205	2.58779	-0.70457	2.76844	-0.241312	2.62328	-0.486824	1.25403	-0.952227	1.28178	-0.966111	2.03713	-0.866242	2.64941	-0.616315	2.84432	-0.159286	2.6786	-0.377811	1.3373	-0.938816	1.33036	-0.945665	2.11226	-0.784719	2.71801	-0.521185	2.92713	-0.0839709	2.75428	-0.289189
5	3	4.56	4.58	4.6	0.981673	-0.860964	1.0166	-1.01341	1.79848	-0.824343	2.4047	-0.697243	2.6055	-0.220063	2.49431	-0.486334	1.06586	-0.840766	1.10766	-0.986107	1.88066	-0.763216	2.48665	-0.609015	2.67448	-0.138016	2.56968	-0.404717	1.13581	-0.806692	1.2123	-0.95894	1.94913	-0.695232	2.56197	-0.513884	2.75034	-0.0627137	2.63846	-0.316123
6	3	4.54	4.56	4.58	1.09388	-0.806386	1.12879	-0.848096	1.86	-0.817786	2.48639	-0.649867	2.67373	-0.199806	2.55574	-0.445636	1.15677	-0.779211	1.19159	-0.820892	1.9353	-0.749823	2.56161	-0.561591	2.74996	-0.0902352	2.62453	-0.350266	1.22648	-0.752131	1.28205	-0.787031	2.01733	-0.688767	2.6303	-0.459566	2.83267	-0.0217331	2.69365	-0.24103
7	3	5.04	5.06	5.08	1.17071	-0.79313	1.17052	-0.951864	1.95527	-0.906888	2.56714	-0.758891	2.74061	-0.295985	2.58896	-0.534427	1.24038	-0.75914	1.22625	-0.931434	2.0236	-0.838925	2.64225	-0.670708	2.79633	-0.186571	2.65079	-0.44599	1.3099	-0.718307	1.30273	-0.883599	2.10551	-0.771059	2.6972	-0.575605	2.87233	-0.104435	2.71978	-0.33695
8	3	4.76	4.78	4.8	1.13573	-0.882671	1.14248	-1.04144	1.92113	-0.927248	2.54005	-0.752034	2.72733	-0.26856	2.55524	-0.507041	1.19852	-0.848539	1.22612	-1.01412	1.98948	-0.859261	2.60843	-0.657025	2.77583	-0.193358	2.624	-0.404934	1.26115	-0.835139	1.29561	-1.00057	2.07139	-0.798195	2.67012	-0.568728	2.852	-0.0974974	2.68602	-0.316312
9	3	4.98	5	5.02	0.932399	-0.902228	0.974533	-0.971721	1.72997	-0.85139	2.35038	-0.703864	2.54387	-0.26089	2.39251	-0.47904	1.01676	-0.881961	1.05173	-0.958234	1.80543	-0.783346	2.42545	-0.629228	2.60612	-0.165153	2.44759	-0.383633	1.10782	-0.85487	1.13566	-0.937903	1.8876	-0.729074	2.50752	-0.534135	2.68879	-0.0830734	2.51635	-0.295008
10	3	5.18	5.2	5.22	0.96758	-0.902436	1.02356	-1.04801	1.78484	-0.810602	2.38428	-0.710788	2.64591	-0.254531	2.50115	-0.479538	1.05183	-0.868341	1.11459	-1.02065	1.86704	-0.749474	2.45938	-0.62935	2.72176	-0.165701	2.54967	-0.363617	1.13578	-0.841234	1.21224	-0.993399	1.94919	-0.681561	2.52788	-0.534212	2.79781	-0.0766736	2.63202	-0.28187
11	3	4.78	4.8	4.82	1.00962	-0.99263	1.00261	-0.985684	1.77787	-0.858438	2.41142	-0.710876	2.64606	-0.240825	2.50126	-0.465888	1.0937	-0.972239	1.0867	-0.972209	1.86007	-0.797287	2.47978	-0.622612	2.72176	-0.165701	2.56313	-0.377353	1.17054	-0.938068	1.15658	-0.944902	1.94217	-0.736194	2.55503	-0.53431	2.80452	-0.0835779	2.63874	-0.288746
12	3	4.48	4.5	4.52	0.995738	-0.840281	1.01662	-0.999575	1.79857	-0.790151	2.39125	-0.676775	2.6595	-0.25459	2.50805	-0.465917	1.06588	-0.820015	1.10767	-0.979203	1.88079	-0.722199	2.4596	-0.595293	2.72856	-0.165729	2.55628	-0.384158	1.14978	-0.792976	1.19144	-0.938165	1.95608	-0.661092	2.54167	-0.50699	2.80452	-0.0835779	2.65226	-0.29565
13	3	4.76	4.78	4.8	1.02379	-0.861242	1.04471	-0.965116	1.78487	-0.796922	2.4185	-0.656444	2.66013	-0.199744	2.52174	-0.452321	1.09387	-0.813301	1.11473	-0.923991	1.86709	-0.7358	2.48688	-0.574953	2.73589	-0.12455	2.57678	-0.370576	1.18464	-0.800136	1.22629	-0.903865	1.96288	-0.667968	2.56903	-0.47981	2.80522	-0.0354031	2.65928	-0.275139
14	3	4.94	4.96	4.98	0.890114	-0.895036	0.883057	-0.894992	1.67522	-0.8169	2.29608	-0.703666	2.5506	-0.267779	2.39241	-0.492697	0.974634	-0.874772	0.97464	-0.867845	1.75759	-0.762565	2.3712	-0.622206	2.61276	-0.178923	2.44748	-0.397311	1.04484	-0.847542	1.05185	-0.847589	1.83986	-0.701443	2.45323	-0.533917	2.68207	-0.0761576	2.52321	-0.288194
15	3	4.8	4.82	4.84	1.00979	-0.819606	1.04465	-1.00659	1.80547	-0.769666	2.4116	-0.676846	2.65973	-0.234032	2.52847	-0.459177	1.09389	-0.792555	1.13562	-0.965512	1.88766	-0.708561	2.48678	-0.58858	2.7221	-0.138233	2.56345	-0.343161	1.17074	-0.758595	1.21234	-0.931368	1.96293	-0.654295	2.56214	-0.493427	2.80482	-0.0629397	2.65248	-0.27511
16	3	4.66	4.68	4.7	1.07976	-0.930722	1.08674	-0.944576	1.81895	-0.838107	2.43878	-0.67013	2.68021	-0.227265	2.50148	-0.438575	1.15665	-0.896597	1.17754	-0.910508	1.90109	-0.776983	2.51397	-0.581865	2.7495	-0.124607	2.5837	-0.356931	1.21245	-0.848625	1.22633	-0.876291	1.97636	-0.709044	2.59607	-0.49355	2.83267	-0.0217331	2.64561	-0.281929
17	3	5.12	5.14	5.16	0.97464	-0.867845	1.00967	-0.951121	1.7575	-0.796784	2.371	-0.65627	2.63277	-0.213336	2.46073	-0.438387	1.04485	-0.833703	1.09376	-0.923884	1.83292	-0.735612	2.43937	-0.574771	2.69497	-0.13124	2.53621	-0.349875	1.12183	-0.813502	1.16364	-0.882832	1.90829	-0.667646	2.52157	-0.472799	2.79179	-0.0215703	2.612	-0.247522
18	3	4.56	4.58	4.6	0.911194	-0.971433	0.918241	-0.971466	1.70952	-0.810228	2.28942	-0.676389	2.53063	-0.226528	2.37237	-0.444773	0.995656	-0.930289	1.00265	-0.951087	1.77819	-0.742146	2.35099	-0.594854	2.59275	-0.144467	2.4275	-0.349309	1.0588	-0.902961	1.06577	-0.923739	1.86046	-0.674196	2.43305	-0.50654	2.66192	-0.0553965	2.49629	-0.26063
19	3	5.3	5.32	5.34	0.861882	-0.880974	0.90412	-0.992199	1.7095	-0.817074	2.28253	-0.696802	2.54401	-0.247179	2.37902	-0.465309	0.946506	-0.86766	0.995606	-0.971815	1.78499	-0.755872	2.35766	-0.615335	2.59924	-0.171985	2.46118	-0.383704	1.03784	-0.833654	1.09372	-0.951517	1.8741	-0.681122	2.42612	-0.526979	2.66828	-0.0898518	2.51635	-0.295008
20	3	5.14	5.16	5.18	0.65596	-0.900477	0.698634	-1.01915	1.46207	-0.760743	2.04463	-0.675251	2.28564	-0.231763	2.10716	-0.429401	0.741434	-0.866237	0.77684	-0.99165	1.53803	-0.699429	2.11312	-0.586823	2.34085	-0.149657	2.16904	-0.340727	0.812387	-0.831986	0.861818	-0.957325	1.62075	-0.631366	2.1953	-0.49161	2.41669	-0.0606752	2.24461	-0.252057
21	3	4.44	4.46	4.48	0.691623	-0.872842	0.755592	-0.949826	1.48266	-0.815843	2.09904	-0.68918	2.34004	-0.239039	2.16156	-0.443488	0.784033	-0.852633	0.847718	-0.922543	1.57233	-0.754602	2.16742	-0.614443	2.40193	-0.170758	2.22341	-0.354851	0.868968	-0.839364	0.925373	-0.881387	1.66865	-0.700354	2.24278	-0.512401	2.47094	-0.0817625	2.29205	-0.279888
22	3	4.54	4.56	4.58	0.776889	-0.942988	0.847511	-1.08217	1.58602	-0.782133	2.16712	-0.675858	2.44209	-0.239726	2.2298	-0.416558	0.861851	-0.922624	0.925168	-1.05464	1.66172	-0.727737	2.23551	-0.594313	2.51088	-0.164608	2.32552	-0.348693	0.953515	-0.902354	1.02362	-1.01343	1.73734	-0.659686	2.31759	-0.505978	2.56634	-0.0755083	2.39441	-0.246282
23	3	4.86	4.88	4.9	0.93244	-0.846765	0.974603	-0.909403	1.75062	-0.810434	2.34363	-0.697031	2.57114	-0.254176	2.39955	-0.444916	0.995756	-0.812574	1.0378	-0.882089	1.82604	-0.749255	2.41875	-0.615579	2.64005	-0.172194	2.46815	-0.363218	1.0729	-0.792394	1.12179	-0.861867	1.90824	-0.681325	2.48726	-0.520417	2.72282	-0.0832354	2.53021	-0.267672
24	3	4.88	4.9	4.92	0.705857	-0.900808	0.755558	-0.984601	1.49652	-0.781584	2.11274	-0.668772	2.35377	-0.2254	2.1685	-0.42299	0.798197	-0.8875	0.854753	-0.95729	1.58616	-0.720375	2.17443	-0.573507	2.41561	-0.163978	2.23032	-0.341187	0.890137	-0.860342	0.93238	-0.923022	1.66876	-0.659195	2.24291	-0.491897	2.49145	-0.075016	2.30583	-0.259393
25	3	4.52	4.54	4.56	0.620247	-0.865339	0.677314	-0.9703	1.42752	-0.774262	2.03098	-0.682008	2.26515	-0.238475	2.0935	-0.436153	0.705871	-0.845076	0.755609	-0.928959	1.50353	-0.719792	2.09941	-0.607243	2.32723	-0.149548	2.14846	-0.36115	0.784038	-0.831764	0.840668	-0.894724	1.58629	-0.665441	2.17477	-0.512	2.39625	-0.0605131	2.23088	-0.265689
26	3	4.6	4.62	4.64	0.960498	-0.950882	0.967504	-0.971689	1.75759	-0.762565	2.36414	-0.669867	2.63246	-0.240763	2.44052	-0.417786	1.05177	-0.923666	1.05174	-0.944407	1.83303	-0.701403	2.43933	-0.581587	2.70169	-0.138142	2.50935	-0.315519	1.1357	-0.903385	1.12872	-0.903348	1.9289	-0.633568	2.51473	-0.479595	2.77787	-0.0421775	2.57135	-0.233607
1	12	5.04	5.06	5.08	0.648785	-0.963183	0.740752	-1.27664	1.48252	-0.89137	2.05843	-0.634341	2.42214	-0.191523	2.14807	-0.422846	0.748464	-0.977613	0.840107	-1.23483	1.56529	-0.830032	2.14045	-0.566481	2.49779	-0.11638	2.22327	-0.375414	0.840601	-0.971103	0.938959	-1.20012	1.64786	-0.782494	2.20895	-0.484855	2.56711	-0.0134681	2.2988	-0.2868
2	12	4.36	4.38	4.4	0.720073	-0.92875	0.797743	-1.19319	1.5583	-0.884859	2.14691	-0.634817	2.50364	-0.205781	2.24308	-0.464546	0.805259	-0.922297	0.882673	-1.15852	1.63403	-0.823538	2.21527	-0.5669	2.58635	-0.110047	2.30501	-0.362262	0.897145	-0.922825	0.981313	-1.124	1.71651	-0.755484	2.29059	-0.478499	2.64848	-0.041544	2.38056	-0.273639
3	12	4.96	4.98	5	0.741407	-0.921917	0.833035	-1.23484	1.58588	-0.850709	2.16045	-0.648535	2.53056	-0.233388	2.29721	-0.505869	0.826499	-0.92242	0.91077	-1.20705	1.66841	-0.796314	2.22883	-0.5738	2.60604	-0.172021	2.34555	-0.396748	0.918299	-0.91601	1.01633	-1.16554	1.75082	-0.73514	2.30405	-0.499074	2.68171	-0.103678	2.4006	-0.314904
4	12	5.1	5.12	5.14	0.734285	-0.942752	0.804953	-1.13763	1.57202	-0.898631	2.12653	-0.627883	2.48316	-0.212524	2.24997	-0.450907	0.819416	-0.929326	0.875701	-1.11691	1.66147	-0.830528	2.20182	-0.539502	2.5452	-0.137318	2.31187	-0.355456	0.918293	-0.922943	1.00947	-1.08255	1.73701	-0.776143	2.28388	-0.464788	2.64176	-0.0346142	2.37358	-0.29417
5	12	4.54	4.56	4.58	0.712967	-0.914782	0.832858	-1.29731	1.57893	-0.884952	2.14001	-0.655258	2.51037	-0.212686	2.24317	-0.450865	0.80527	-0.908398	0.917638	-1.27635	1.66147	-0.830528	2.20847	-0.566863	2.56577	-0.123686	2.31171	-0.376004	0.897157	-0.908953	1.02318	-1.23469	1.7439	-0.762488	2.27695	-0.485257	2.60762	-0.0413084	2.37352	-0.301026
6	12	4.42	4.44	4.46	0.655934	-0.949279	0.755097	-1.22795	1.50308	-0.953211	2.07173	-0.709521	2.42124	-0.287613	2.18154	-0.518878	0.73426	-0.970586	0.840178	-1.20707	1.57891	-0.891806	2.14694	-0.62799	2.48345	-0.185053	2.24993	-0.457748	0.805215	-0.970934	0.917912	-1.16548	1.67517	-0.837445	2.20859	-0.546372	2.54544	-0.116684	2.31861	-0.36235
7	12	4.32	4.34	4.36	0.798131	-0.9709	0.875451	-1.22787	1.63397	-0.850944	2.20141	-0.614617	2.57172	-0.199303	2.32476	-0.451348	0.875934	-0.964333	0.995181	-1.20703	1.73011	-0.796643	2.26989	-0.526215	2.6476	-0.110383	2.37306	-0.355839	0.974533	-0.971721	1.08637	-1.16558	1.79871	-0.742262	2.35194	-0.451498	2.71686	-0.0212275	2.4621	-0.281002
8	12	4.68	4.7	4.72	0.691589	-0.942512	0.762233	-1.21404	1.5514	-0.891684	2.12628	-0.682487	2.50309	-0.260668	2.24962	-0.505606	0.791071	-0.943066	0.875569	-1.17932	1.62713	-0.837207	2.20145	-0.607792	2.55147	-0.185459	2.30441	-0.444393	0.890084	-0.929721	0.97426	-1.13783	1.73014	-0.782951	2.26989	-0.526215	2.62055	-0.0964794	2.37986	-0.355879
9	12	4.76	4.78	4.8	0.670216	-0.928452	0.740813	-1.25578	1.49635	-0.870844	2.09232	-0.66867	2.42194	-0.212133	2.16825	-0.464071	0.762703	-0.935955	0.847195	-1.22788	1.58592	-0.830141	2.16756	-0.58713	2.49069	-0.143854	2.2572	-0.389348	0.847692	-0.950312	0.953032	-1.20012	1.66846	-0.775759	2.23603	-0.505528	2.58004	-0.0687044	2.31235	-0.293757
10	12	4.76	4.78	4.8	0.74138	-0.956707	0.818901	-1.2279	1.57212	-0.850641	2.14691	-0.634817	2.49698	-0.192006	2.24993	-0.457748	0.833536	-0.964126	0.91077	-1.20705	1.65469	-0.796239	2.22887	-0.566973	2.55889	-0.130523	2.31851	-0.376047	0.918279	-0.936808	1.02331	-1.17937	1.73712	-0.735058	2.29729	-0.492205	2.64866	-0.0277597	2.37352	-0.301026
11	12	4.66	4.68	4.7	0.734222	-1.00537	0.84007	-1.24871	1.57894	-0.878097	2.16718	-0.662214	2.57808	-0.2405	2.28379	-0.478461	0.805174	-1.00567	0.91077	-1.20705	1.66833	-0.830563	2.23563	-0.573836	2.62669	-0.151521	2.3388	-0.389864	0.918206	-0.999188	1.01634	-1.15862	1.75071	-0.776217	2.31089	-0.492279	2.67535	-0.0692395	2.4006	-0.314904
12	12	4.62	4.64	4.66	0.562947	-0.90683	0.683822	-1.27674	1.42044	-0.87046	1.997	-0.661327	2.39441	-0.246282	2.10004	-0.484146	0.663087	-0.921438	0.769176	-1.26964	1.48956	-0.815883	2.07905	-0.593458	2.46339	-0.150552	2.16859	-0.409289	0.755614	-0.922002	0.875451	-1.22787	1.57921	-0.754646	2.13397	-0.504904	2.52566	-0.0614663	2.22361	-0.327419
13	12	4.68	4.7	4.72	0.570073	-0.98371	0.698004	-1.29761	1.42736	-0.863625	1.99035	-0.62027	2.35371	-0.232268	2.07987	-0.436051	0.648759	-0.991067	0.783383	-1.26267	1.50339	-0.795363	2.06563	-0.55235	2.42957	-0.129675	2.14846	-0.36115	0.762633	-1.00549	0.88953	-1.24172	1.5861	-0.747828	2.14094	-0.477578	2.49185	-0.0405464	2.21024	-0.293
14	12	4.64	4.66	4.68	0.69161	-0.907681	0.755237	-1.17233	1.53083	-0.850431	2.1265	-0.634711	2.49025	-0.185095	2.20258	-0.416376	0.791092	-0.915262	0.8686	-1.13771	1.61349	-0.796009	2.20175	-0.553166	2.54544	-0.116684	2.27131	-0.320906	0.868932	-0.901844	0.960268	-1.1032	1.70975	-0.721188	2.27037	-0.451031	2.62151	-0.0207071	2.333	-0.266453
15	12	4.82	4.84	4.86	0.677261	-1.01906	0.783533	-1.20708	1.55828	-0.891715	2.10609	-0.634602	2.45616	-0.191749	2.18194	-0.450472	0.769711	-1.01943	0.868509	-1.17932	1.63398	-0.844093	2.16778	-0.546139	2.51814	-0.123393	2.26415	-0.368843	0.882912	-1.02678	0.974246	-1.14475	1.71648	-0.769182	2.24984	-0.471426	2.58719	-0.0411841	2.31933	-0.27322
16	12	4.92	4.94	4.96	0.62739	-0.900284	0.71254	-1.19318	1.44117	-0.863697	2.04475	-0.647929	2.41488	-0.239552	2.12748	-0.4501	0.691619	-0.886779	0.804923	-1.15152	1.53093	-0.802393	2.12003	-0.566361	2.48381	-0.150687	2.20285	-0.375269	0.805282	-0.887547	0.896881	-1.11002	1.60674	-0.7411	2.18854	-0.484729	2.53936	-0.0546648	2.27136	-0.314048
17	12	4.76	4.78	4.8	0.598781	-0.858191	0.691128	-1.21406	1.44118	-0.856827	2.03104	-0.668348	2.42162	-0.246459	2.14094	-0.477578	0.677371	-0.858796	0.755187	-1.19318	1.52403	-0.809217	2.09947	-0.593578	2.47686	-0.164393	2.20271	-0.395827	0.755644	-0.859381	0.847376	-1.15156	1.60672	-0.747961	2.17477	-0.512	2.55273	-0.075423	2.27136	-0.314048
18	12	4.78	4.8	4.82	0.613055	-0.962992	0.71239	-1.24885	1.44813	-0.836253	2.03803	-0.627391	2.42848	-0.23964	2.15463	-0.46398	0.698682	-0.977372	0.818937	-1.21402	1.52407	-0.788622	2.12007	-0.559526	2.50415	-0.157693	2.23683	-0.38236	0.798115	-0.984796	0.896736	-1.17933	1.60676	-0.734239	2.18178	-0.477845	2.58677	-0.0756327	2.30544	-0.307429
19	12	4.62	4.64	4.66	0.925211	-1.02693	0.981198	-1.17936	1.77773	-0.913125	2.3506	-0.663004	2.67333	-0.234091	2.41967	-0.479172	1.01658	-1.02724	1.06542	-1.14484	1.8531	-0.845085	2.41227	-0.567842	2.74932	-0.138347	2.48174	-0.363288	1.11459	-1.02065	1.13537	-1.11731	1.93519	-0.783973	2.4672	-0.479391	2.7841	-0.0834984	2.51668	-0.260744
20	12	4.48	4.5	4.52	0.918156	-1.03384	0.953016	-1.20704	1.76383	-1.00875	2.33671	-0.72424	2.62537	-0.268142	2.39231	-0.506351	0.995528	-1.02717	1.05134	-1.17938	1.846	-0.9475	2.40501	-0.642775	2.68069	-0.186114	2.4403	-0.44512	1.08662	-1.02747	1.1353	-1.15181	1.92128	-0.872662	2.45992	-0.547583	2.73644	-0.083297	2.50923	-0.329211
21	12	4.8	4.82	4.84	0.712925	-0.97048	0.861094	-1.31113	1.57896	-0.871242	2.16058	-0.621234	2.52404	-0.205901	2.22989	-0.402863	0.798131	-0.9709	0.952859	-1.26936	1.66838	-0.810015	2.23586	-0.532861	2.57266	-0.116847	2.28513	-0.293564	0.904137	-0.978334	1.03722	-1.22776	1.7508	-0.741987	2.30432	-0.458069	2.63495	-0.0345754	2.34016	-0.225301
22	12	4.76	4.78	4.8	0.670132	-1.01903	0.804409	-1.33906	1.51701	-0.877807	2.10602	-0.648259	2.45575	-0.232949	2.19551	-0.457405	0.762596	-1.0333	0.896411	-1.30411	1.60654	-0.830249	2.17436	-0.587167	2.51768	-0.16465	2.24383	-0.354996	0.868794	-1.02673	1.00203	-1.27621	1.68906	-0.769026	2.24287	-0.498732	2.59383	-0.055009	2.29891	-0.273074
23	12	5.32	5.34	5.36	0.925277	-0.978428	0.995289	-1.15861	1.7642	-0.851541	2.35746	-0.649406	2.73444	-0.241189	2.44052	-0.417786	1.00965	-0.964958	1.09345	-1.11725	1.83957	-0.797189	2.42603	-0.540622	2.79696	-0.138531	2.4889	-0.322259	1.0937	-0.972239	1.17729	-1.07601	1.9217	-0.736089	2.48773	-0.459001	2.84599	-0.042443	2.55103	-0.22664
24	12	5.24	5.26	5.28	0.805215	-0.970934	0.896284	-1.34572	1.65444	-0.905822	2.24178	-0.696638	2.59833	-0.254311	2.31791	-0.458146	0.911177	-0.985297	1.00192	-1.31772	1.73683	-0.844579	2.30338	-0.608281	2.6539	-0.151657	2.37301	-0.362686	0.995597	-0.978735	1.11406	-1.28294	1.80543	-0.783346	2.3718	-0.526731	2.70949	-0.0625248	2.42124	-0.287613
25	12	5	5.02	5.04	0.720096	-0.886975	0.797809	-1.1654	1.59959	-0.864485	2.20101	-0.696467	2.57106	-0.26103	2.27019	-0.478383	0.812365	-0.887594	0.889787	-1.1308	1.68895	-0.810122	2.27621	-0.608157	2.63324	-0.17216	2.33886	-0.383019	0.91129	-0.867424	0.981366	-1.09632	1.77815	-0.755834	2.34477	-0.506118	2.6956	-0.0831067	2.38724	-0.2874
26	12	4.56	4.58	4.6	0.670202	-0.949359	0.790212	-1.34606	1.50325	-0.864015	2.09907	-0.682355	2.45556	-0.253533	2.18194	-0.450472	0.755592	-0.949826	0.889315	-1.318	1.57909	-0.809531	2.17432	-0.593996	2.53817	-0.157901	2.25059	-0.361897	0.840622	-0.950276	0.994973	-1.29006	1.67541	-0.741534	2.24962	-0.505606	2.59349	-0.0825586	2.29874	-0.293662
1	13	4.36	4.38	4.4	1.44785	-0.987329	1.46173	-0.946194	2.34935	-0.955456	2.99486	-0.705177	3.32624	-0.303504	3.0104	-0.487651	1.53757	-0.92591	1.54449	-0.905368	2.43771	-0.894479	3.0704	-0.610131	3.40265	-0.228182	3.07936	-0.405931	1.64763	-0.878405	1.63397	-0.850944	2.53968	-0.82676	3.15286	-0.528555	3.47957	-0.138963	3.16234	-0.310405
2	13	5.02	5.04	5.06	1.34442	-0.821885	1.34443	-0.815001	2.20695	-0.914386	2.85913	-0.698267	3.16907	-0.317238	2.888	-0.494303	1.44827	-0.753773	1.45518	-0.753821	2.31576	-0.86024	2.95486	-0.610054	3.24564	-0.214644	2.96354	-0.419454	1.54496	-0.678866	1.53121	-0.665012	2.41098	-0.799293	3.02365	-0.5217	3.31523	-0.139215	3.02583	-0.330811
3	13	5	5.02	5.04	1.05855	-1.07574	1.05155	-1.07573	1.87356	-0.851999	2.54752	-0.636445	2.91084	-0.275937	2.5829	-0.445743	1.08663	-1.02056	1.14243	-1.06904	1.96242	-0.797748	2.62957	-0.548183	3.00015	-0.214498	2.6788	-0.357312	1.18442	-0.972613	1.26775	-1.05555	2.05806	-0.723106	2.71849	-0.466665	3.06292	-0.118584	2.74764	-0.275478
4	13	4.52	4.54	4.56	0.776671	-1.10285	0.783867	-1.04033	1.6545	-0.878435	2.31669	-0.656057	2.7132	-0.316412	2.39276	-0.444881	0.875801	-1.06144	0.875864	-1.01982	1.75743	-0.824151	2.41222	-0.57466	2.77541	-0.227633	2.46815	-0.363218	0.974487	-1.00633	0.974515	-0.985566	1.86017	-0.763112	2.5011	-0.486363	2.86503	-0.138757	2.5436	-0.288299
5	13	5.12	5.14	5.16	1.39959	-0.939078	1.41335	-0.973479	2.29502	-0.975751	2.92041	-0.671169	3.29933	-0.276189	2.94965	-0.446705	1.48943	-0.884538	1.49626	-0.918882	2.39017	-0.914768	3.00953	-0.576109	3.37586	-0.193985	3.03229	-0.358132	1.58589	-0.843854	1.59268	-0.885013	2.49217	-0.84025	3.09203	-0.487705	3.43197	-0.118473	3.1152	-0.269374
6	13	4.78	4.8	4.82	1.39288	-0.815304	1.38582	-0.904654	2.28804	-1.05048	2.92002	-0.725486	3.23026	-0.33089	2.92863	-0.507984	1.48274	-0.774626	1.48259	-0.857045	2.38994	-0.989475	2.9954	-0.637269	3.31363	-0.235136	2.99762	-0.412678	1.58613	-0.734103	1.57221	-0.809492	2.48506	-0.921719	3.07098	-0.548943	3.38341	-0.152853	3.08039	-0.324031
7	13	5.24	5.26	5.28	0.946133	-1.1378	0.939312	-1.01313	1.77783	-0.872112	2.43919	-0.60203	2.82931	-0.268891	2.49486	-0.41805	1.0445	-1.09645	1.03066	-0.992714	1.88049	-0.817877	2.54151	-0.527445	2.9053	-0.180037	2.57031	-0.336351	1.13549	-1.04832	1.14954	-0.99317	1.97619	-0.75685	2.62363	-0.445895	2.97451	-0.104699	2.65271	-0.254561
8	13	5.06	5.08	5.1	0.974477	-1.01326	0.960427	-1.00628	1.84614	-0.892872	2.5067	-0.656737	2.86953	-0.316874	2.55557	-0.466112	1.08671	-0.965301	1.07969	-0.985997	1.94865	-0.838642	2.58865	-0.575301	2.9523	-0.22811	2.63086	-0.39813	1.17057	-0.910472	1.17055	-0.931169	2.03748	-0.763953	2.67758	-0.486998	3.00796	-0.145956	2.70648	-0.309548
9	13	4.62	4.64	4.66	0.627271	-1.03978	0.6488	-0.942267	1.50308	-0.953211	2.18059	-0.703197	2.50935	-0.315519	2.20882	-0.505368	0.691538	-0.998229	0.691553	-0.984301	1.59265	-0.898719	2.25571	-0.628524	2.59153	-0.254278	2.28402	-0.444273	0.798138	-0.963951	0.783962	-0.96388	1.68887	-0.844357	2.33766	-0.553867	2.66045	-0.172292	2.35272	-0.348865
10	13	5.34	5.36	5.38	0.981427	-1.06172	1.03744	-1.12408	1.91416	-0.98862	2.51998	-0.704395	2.80227	-0.25512	2.5282	-0.493296	1.09362	-1.02058	1.12844	-1.0897	1.98929	-0.927445	2.59514	-0.616168	2.87826	-0.166248	2.60351	-0.418514	1.16352	-0.972528	1.19817	-1.08295	2.07794	-0.873188	2.6636	-0.53466	2.92692	-0.0977169	2.67229	-0.32994
11	13	4.66	4.68	4.7	1.21208	-1.08986	1.24677	-1.13124	2.07092	-0.948096	2.73688	-0.718465	3.09401	-0.32404	2.75923	-0.466775	1.33021	-1.03507	1.3509	-1.08324	2.15949	-0.887046	2.81891	-0.63027	3.1565	-0.242028	2.84814	-0.405606	1.41332	-0.987216	1.44082	-1.05595	2.24801	-0.826045	2.90113	-0.54198	3.23321	-0.139261	2.92394	-0.31699
12	13	5.04	5.06	5.08	1.12855	-1.0276	1.12874	-0.889537	1.95516	-0.947805	2.62161	-0.718242	2.94426	-0.323862	2.67734	-0.51426	1.24007	-0.986611	1.21941	-0.848668	2.05064	-0.900359	2.70353	-0.636849	3.01339	-0.241906	2.73925	-0.425799	1.33039	-0.931907	1.32363	-0.821755	2.14603	-0.846155	2.77886	-0.548567	3.07602	-0.152911	2.81507	-0.323571
13	13	5.24	5.26	5.28	1.21227	-0.972724	1.21224	-0.993399	1.99625	-0.872923	2.68972	-0.670813	3.01937	-0.303472	2.71837	-0.4803	1.28184	-0.93169	1.30949	-0.99374	2.09853	-0.818745	2.77179	-0.582579	3.06808	-0.228282	2.78707	-0.398634	1.35127	-0.870095	1.38572	-0.959637	2.18715	-0.757748	2.84725	-0.494231	3.1515	-0.125527	2.85601	-0.310005
14	13	4.94	4.96	4.98	1.10026	-1.20701	1.10027	-1.20011	1.95498	-1.0228	2.60805	-0.718211	2.96458	-0.330728	2.64364	-0.486892	1.21194	-1.15876	1.19805	-1.14497	2.05045	-0.968481	2.68996	-0.636819	3.02011	-0.24876	2.71228	-0.405242	1.28846	-1.11752	1.28153	-1.11063	2.13901	-0.91422	2.75844	-0.55533	3.09659	-0.146073	2.78108	-0.323474
15	13	4.8	4.82	4.84	1.20526	-1.00716	1.20525	-1.01405	2.05032	-1.02296	2.72341	-0.704856	3.05996	-0.324014	2.73861	-0.493986	1.3026	-0.966193	1.29566	-0.966166	2.14565	-0.968682	2.79861	-0.623437	3.12261	-0.228325	2.8141	-0.412351	1.36504	-0.918307	1.38577	-0.932148	2.24097	-0.89406	2.87403	-0.535133	3.18541	-0.139262	2.87625	-0.323725
16	13	5.04	5.06	5.08	1.24729	-0.800577	1.26787	-0.986712	2.07766	-0.968541	2.73006	-0.725245	3.0665	-0.344509	2.752	-0.514459	1.35148	-0.732418	1.3788	-0.959611	2.1662	-0.914288	2.81202	-0.643853	3.14247	-0.269387	2.8342	-0.439681	1.4415	-0.678047	1.45487	-0.925571	2.26144	-0.866903	2.88736	-0.562372	3.20533	-0.173549	2.90305	-0.357939
17	13	5.04	5.06	5.08	1.2047	-1.28968	1.19779	-1.26902	1.99588	-1.01606	2.64869	-0.725094	3.01196	-0.351282	2.67758	-0.486998	1.28818	-1.25513	1.30209	-1.24136	2.09127	-0.96857	2.72383	-0.643692	3.06779	-0.248815	2.73938	-0.412151	1.38525	-1.21381	1.38528	-1.20008	2.17981	-0.907516	2.79916	-0.555416	3.13058	-0.152958	2.80132	-0.337203
18	13	5.06	5.08	5.1	1.75694	-1.03607	1.76378	-1.03608	2.64717	-1.11853	3.15791	-0.718785	3.47718	-0.275934	3.15354	-0.467291	1.8254	-0.995237	1.82537	-1.00889	2.72868	-1.03046	3.24058	-0.610122	3.52658	-0.193695	3.22288	-0.371848	1.90737	-0.974962	1.92099	-0.981816	2.80356	-0.935625	3.30296	-0.514887	3.63958	-0.0354728	3.29239	-0.28303
19	13	4.98	5	5.02	1.82588	-0.80396	1.75717	-0.926723	2.64706	-1.21342	3.08975	-0.739139	3.31352	-0.241979	3.04412	-0.514909	1.88059	-0.783717	1.83927	-0.906507	2.73525	-1.12532	3.15848	-0.650903	3.40395	-0.152822	3.1198	-0.440034	1.93532	-0.742991	1.91447	-0.865812	2.8168	-1.03049	3.2412	-0.548941	3.4673	-0.0634585	3.19625	-0.324068
20	13	4.5	4.52	4.54	1.22628	-0.910757	1.21931	-0.917616	2.09822	-0.914115	2.73023	-0.698074	3.07367	-0.317194	2.77281	-0.46681	1.33051	-0.856217	1.34435	-0.863176	2.20032	-0.866739	2.81907	-0.609874	3.15671	-0.22834	2.84142	-0.398768	1.42056	-0.801722	1.41362	-0.815431	2.29564	-0.79897	2.88767	-0.528348	3.21272	-0.139264	2.9037	-0.303278
21	13	4.4	4.42	4.44	1.27503	-0.842117	1.28875	-0.952372	2.15934	-0.934687	2.7779	-0.67098	3.12163	-0.296725	2.81362	-0.460089	1.37218	-0.780768	1.37195	-0.925214	2.26815	-0.887324	2.85318	-0.589529	3.19082	-0.228345	2.89601	-0.378408	1.47596	-0.712715	1.48252	-0.89137	2.37017	-0.826382	2.92876	-0.494366	3.29508	-0.118647	2.9651	-0.28972
22	13	4.96	4.98	5	1.75755	-0.776254	1.70236	-0.940213	2.559	-1.17955	3.0831	-0.718783	3.36811	-0.24876	3.07155	-0.494504	1.82613	-0.721891	1.77091	-0.906265	2.65401	-1.08465	3.15879	-0.616939	3.42413	-0.173355	3.12686	-0.419589	1.88093	-0.681163	1.85304	-0.865578	2.73556	-0.996579	3.24143	-0.528535	3.50874	-0.0496149	3.22363	-0.317233
23	13	4.74	4.76	4.78	1.79848	-0.824343	1.71602	-0.960775	2.58605	-1.24735	3.05557	-0.766267	3.2718	-0.28988	3.00979	-0.548905	1.87377	-0.783684	1.78456	-0.919982	2.68098	-1.16598	3.13777	-0.684852	3.36856	-0.221386	3.09218	-0.474086	1.94889	-0.763549	1.86657	-0.913428	2.76923	-1.0779	3.21333	-0.610133	3.45888	-0.145865	3.16816	-0.3855
24	13	4.96	4.98	5	1.61329	-0.885104	1.59254	-0.953529	2.43697	-1.21349	2.95364	-0.773007	3.16253	-0.296738	2.93503	-0.548829	1.70943	-0.844453	1.67497	-0.926434	2.53194	-1.14564	3.03573	-0.691621	3.27274	-0.228322	3.01742	-0.467224	1.76433	-0.80366	1.73667	-0.912977	2.62019	-1.05752	3.11121	-0.610142	3.3696	-0.159728	3.09331	-0.378655
25	13	4.46	4.48	4.5	1.7092	-0.947076	1.70924	-0.926557	2.5726	-1.13886	3.1372	-0.759491	3.44198	-0.337495	3.1391	-0.54216	1.78462	-0.892645	1.78473	-0.85163	2.66083	-1.06432	3.19926	-0.657686	3.51864	-0.255326	3.20812	-0.460474	1.85995	-0.838282	1.85999	-0.824619	2.74918	-0.976255	3.28189	-0.569318	3.58924	-0.145541	3.28438	-0.364993
1	6	4.36	4.38	4.4	0.755627	-0.901131	0.847314	-1.17931	1.61347	-0.802865	2.20131	-0.635088	2.5783	-0.219925	2.41236	-0.554204	0.847748	-0.880881	0.932071	-1.13086	1.7097	-0.741743	2.28332	-0.5536	2.64726	-0.137882	2.48105	-0.445313	0.939477	-0.853748	1.01652	-1.06182	1.7989	-0.680654	2.35864	-0.465203	2.70277	-0.0556063	2.5493	-0.40463
2	6	4.26	4.28	4.3	0.769815	-0.915133	0.86143	-1.18625	1.58593	-0.823284	2.2149	-0.635154	2.60484	-0.281747	2.4124	-0.547384	0.868932	-0.901844	0.93911	-1.13087	1.67532	-0.775798	2.29691	-0.553668	2.67406	-0.172356	2.48094	-0.458971	0.96761	-0.867799	1.03053	-1.07568	1.77144	-0.707873	2.37213	-0.478937	2.73644	-0.083297	2.54251	-0.4046
3	6	4.16	4.18	4.2	0.677346	-0.928495	0.776271	-1.26963	1.48951	-0.84335	2.1128	-0.655121	2.51655	-0.274453	2.33079	-0.567481	0.776915	-0.908222	0.861363	-1.214	1.57915	-0.782092	2.19483	-0.573619	2.58555	-0.17878	2.39255	-0.47221	0.868946	-0.881021	0.960158	-1.15858	1.67546	-0.72097	2.2769	-0.492092	2.64097	-0.0965902	2.46079	-0.431555
4	6	4.2	4.22	4.24	0.812297	-0.970968	0.917748	-1.23477	1.59282	-0.816464	2.23529	-0.63525	2.63246	-0.240763	2.43296	-0.520187	0.925293	-0.964568	0.995228	-1.18628	1.6959	-0.775915	2.31058	-0.540084	2.70152	-0.15188	2.515	-0.445464	1.0237	-0.951188	1.08644	-1.13105	1.79193	-0.721691	2.39265	-0.458547	2.76377	-0.0765355	2.56289	-0.404688
5	6	4.36	4.38	4.4	0.854802	-0.901757	0.925043	-1.12392	1.66841	-0.796314	2.29658	-0.608251	2.66029	-0.18602	2.48073	-0.486276	0.953527	-0.888496	1.00949	-1.07563	1.75765	-0.742027	2.37184	-0.519906	2.73616	-0.103929	2.5561	-0.404659	1.05183	-0.868341	1.09362	-1.02058	1.8536	-0.680997	2.44036	-0.438288	2.80542	-0.0216265	2.61087	-0.357047
6	6	4.48	4.5	4.52	0.840559	-1.00581	0.889634	-1.20012	1.65457	-0.844193	2.27602	-0.642253	2.63277	-0.213336	2.46011	-0.520304	0.960437	-0.999356	0.988296	-1.14477	1.74381	-0.796713	2.35125	-0.553931	2.6948	-0.144981	2.52847	-0.459177	1.04466	-0.999682	1.07949	-1.10342	1.83976	-0.73565	2.41977	-0.465514	2.77077	-0.0628019	2.58993	-0.418461
7	6	4.64	4.66	4.68	0.798145	-0.957002	0.889634	-1.20012	1.60655	-0.823394	2.25557	-0.655799	2.64569	-0.275081	2.45987	-0.554401	0.897117	-0.950565	0.981257	-1.15168	1.70961	-0.775992	2.35108	-0.581216	2.7215	-0.186289	2.52841	-0.466002	1.01672	-0.92348	1.0725	-1.10341	1.80557	-0.735458	2.41957	-0.492827	2.79081	-0.0904025	2.58272	-0.466216
8	6	4.72	4.74	4.76	0.840635	-0.93639	0.924878	-1.20012	1.65474	-0.77568	2.283	-0.608188	2.68037	-0.213553	2.48058	-0.506746	0.939427	-0.916131	1.00235	-1.13786	1.75082	-0.73514	2.35826	-0.51984	2.74261	-0.13145	2.55598	-0.418322	1.03077	-0.902802	1.10053	-1.06894	1.84677	-0.680955	2.44041	-0.431455	2.81213	-0.0285426	2.61068	-0.377554
9	6	4.8	4.82	4.84	1.15677	-0.779211	1.1496	-0.951771	1.99608	-0.93428	2.52692	-0.677209	2.82372	-0.172943	2.71099	-0.548409	1.22647	-0.759032	1.24712	-0.924642	2.09835	-0.873251	2.60207	-0.595768	2.87894	-0.118196	2.75237	-0.473575	1.30985	-0.752772	1.30273	-0.883599	2.17339	-0.798571	2.67061	-0.507426	2.94161	-0.0289706	2.81382	-0.439635
10	6	4.56	4.58	4.6	1.15666	-0.882792	1.15647	-1.02079	1.97547	-1.00239	2.50645	-0.697557	2.78918	-0.213973	2.69031	-0.5892	1.24026	-0.862584	1.23999	-1.03482	2.07095	-0.934475	2.58841	-0.609342	2.85122	-0.152444	2.77237	-0.514507	1.30971	-0.856098	1.29562	-0.993692	2.14596	-0.866583	2.66366	-0.527847	2.95525	-0.029006	2.82048	-0.453288
11	6	4.76	4.78	4.8	0.826475	-0.950202	0.86143	-1.18625	1.6477	-0.85101	2.24871	-0.669404	2.59833	-0.254311	2.43942	-0.567954	0.911225	-0.943704	0.939124	-1.12394	1.73692	-0.810366	2.31708	-0.587883	2.66053	-0.165426	2.48763	-0.472655	0.995664	-0.923368	1.04453	-1.08262	1.83282	-0.769808	2.39231	-0.506351	2.7093	-0.0762909	2.55592	-0.425151
12	6	4.54	4.56	4.58	0.748496	-0.942832	0.804844	-1.18624	1.55841	-0.829995	2.18775	-0.628198	2.55103	-0.22664	2.3718	-0.526731	0.833563	-0.936351	0.889758	-1.14466	1.63416	-0.768704	2.26297	-0.546667	2.61316	-0.144578	2.44036	-0.438288	0.925338	-0.922983	0.995412	-1.09635	1.73035	-0.707615	2.33821	-0.471928	2.66864	-0.0623192	2.50188	-0.390744
13	6	4.84	4.86	4.88	1.13565	-0.944806	1.16345	-1.01391	1.96885	-0.927387	2.56091	-0.663699	2.87735	-0.234789	2.73786	-0.582507	1.21928	-0.938294	1.26089	-1.00734	2.05074	-0.866287	2.62941	-0.568614	2.93964	-0.159542	2.78652	-0.453208	1.28879	-0.924837	1.33028	-0.99381	2.11901	-0.798376	2.69794	-0.487059	3.01573	-0.0841662	2.84793	-0.426071
14	6	4.86	4.88	4.9	1.10069	-0.972268	1.11448	-1.08277	1.92802	-0.899979	2.52692	-0.677209	2.83653	-0.234678	2.70399	-0.575622	1.19143	-0.945061	1.20518	-1.0554	2.00315	-0.84567	2.60212	-0.58896	2.90608	-0.125141	2.77928	-0.500899	1.26101	-0.931595	1.28863	-1.0212	2.0851	-0.770976	2.6774	-0.507446	2.9547	-0.0634116	2.80683	-0.460074
15	6	4.56	4.58	4.6	0.776744	-1.06115	0.811892	-1.20013	1.56519	-0.878034	2.21457	-0.703341	2.59083	-0.32276	2.39173	-0.595027	0.85459	-1.07525	0.896767	-1.16547	1.66833	-0.830563	2.28289	-0.628647	2.64614	-0.233971	2.45308	-0.554374	0.946308	-1.04085	1.00234	-1.14478	1.75071	-0.776217	2.35813	-0.540316	2.70187	-0.124399	2.52163	-0.465974
16	6	4.28	4.3	4.32	0.762685	-0.956819	0.819053	-1.16542	1.56532	-0.816313	2.18778	-0.621373	2.55139	-0.192326	2.37841	-0.554055	0.847692	-0.950312	0.910925	-1.13776	1.65477	-0.761972	2.26981	-0.539874	2.60668	-0.117042	2.46057	-0.458878	0.953473	-0.94392	1.02348	-1.09641	1.7509	-0.707745	2.3383	-0.458259	2.69634	-0.0280165	2.50856	-0.404446
17	6	4.96	4.98	5	0.791021	-0.991713	0.826114	-1.17236	1.59271	-0.871306	2.23492	-0.71024	2.58445	-0.281651	2.41879	-0.608765	0.882959	-0.99211	0.917971	-1.13777	1.70263	-0.823885	2.31684	-0.628795	2.64685	-0.172227	2.49395	-0.534082	0.981542	-0.985596	1.01646	-1.09639	1.79859	-0.783311	2.39203	-0.547295	2.72273	-0.0901147	2.54194	-0.472882
18	6	4.86	4.88	4.9	0.812273	-0.991806	0.861523	-1.14463	1.634	-0.837242	2.26908	-0.669491	2.64561	-0.281929	2.43919	-0.60203	0.897077	-0.985236	0.946201	-1.10318	1.73699	-0.782988	2.34424	-0.588005	2.71478	-0.179399	2.50773	-0.506857	0.995597	-0.978735	1.05153	-1.08264	1.82608	-0.735574	2.41957	-0.492827	2.7771	-0.0972248	2.5966	-0.432143
19	6	4.8	4.82	4.84	0.720073	-0.92875	0.797839	-1.15151	1.53794	-0.740645	2.16766	-0.566638	2.57165	-0.206166	2.33793	-0.512912	0.819416	-0.929326	0.896854	-1.12388	1.61381	-0.658784	2.24975	-0.4851	2.63374	-0.130939	2.42014	-0.417682	0.932399	-0.902228	1.00946	-1.08946	1.6964	-0.59077	2.3251	-0.403469	2.72348	-0.0350428	2.47489	-0.370094
20	6	4.28	4.3	4.32	0.64165	-0.956172	0.755116	-1.22099	1.48261	-0.843313	2.09919	-0.655051	2.46902	-0.26733	2.26953	-0.587657	0.727158	-0.963592	0.840228	-1.18625	1.56539	-0.782009	2.18123	-0.573545	2.5517	-0.164852	2.34472	-0.512946	0.840629	-0.943333	0.939082	-1.14472	1.64112	-0.727604	2.25651	-0.491976	2.60693	-0.0964032	2.41314	-0.444985
21	6	4.44	4.46	4.48	0.641638	-0.970117	0.719637	-1.20014	1.48262	-0.836446	2.09241	-0.648187	2.48942	-0.267448	2.24914	-0.587557	0.734267	-0.963628	0.819053	-1.16542	1.55851	-0.781968	2.16766	-0.566638	2.55139	-0.192326	2.33118	-0.506048	0.826475	-0.950202	0.903876	-1.13775	1.63429	-0.71384	2.24971	-0.491936	2.5998	-0.123881	2.40666	-0.403934
22	6	4.4	4.42	4.44	0.75555	-0.991555	0.840161	-1.21401	1.57903	-0.836962	2.2215	-0.676103	2.57078	-0.288435	2.39843	-0.608685	0.847654	-0.985018	0.917927	-1.15855	1.68216	-0.782688	2.2967	-0.587788	2.66029	-0.18602	2.46011	-0.520304	0.953457	-0.957774	1.02348	-1.09641	1.77134	-0.742107	2.37194	-0.506253	2.71574	-0.103838	2.54234	-0.425094
23	6	4.48	4.5	4.52	0.720039	-0.970516	0.783533	-1.20708	1.53772	-0.850466	2.17395	-0.669068	2.5504	-0.288334	2.35766	-0.615335	0.805222	-0.963986	0.896782	-1.15854	1.61352	-0.782296	2.26273	-0.587624	2.64685	-0.172227	2.43965	-0.53386	0.90419	-0.929799	0.967299	-1.10322	1.71659	-0.728083	2.33118	-0.506048	2.69542	-0.0968657	2.50844	-0.418113
24	6	4.96	4.98	5	0.641655	-0.949199	0.705507	-1.15838	1.46187	-0.870672	2.10599	-0.655086	2.50282	-0.288085	2.26258	-0.614914	0.734279	-0.949711	0.797869	-1.13762	1.5447	-0.802474	2.18116	-0.587204	2.56485	-0.206129	2.33784	-0.526567	0.826481	-0.943257	0.896867	-1.11695	1.61361	-0.741145	2.26322	-0.505683	2.6271	-0.117153	2.41324	-0.431318
25	6	4.62	4.64	4.66	0.512668	-0.920476	0.669649	-1.2489	1.36524	-0.794487	1.96992	-0.613303	2.36695	-0.273549	2.14725	-0.566521	0.620226	-0.935124	0.76933	-1.21403	1.46208	-0.753869	2.0521	-0.531735	2.43603	-0.16412	2.22944	-0.471302	0.720073	-0.92875	0.847314	-1.17931	1.53804	-0.692557	2.12744	-0.456948	2.50483	-0.0957732	2.29801	-0.389612
1	1	4.66	4.68	4.7	1.04423	-1.22776	1.19025	-1.48976	1.96876	-0.961475	2.58795	-0.677374	2.95175	-0.269178	2.69134	-0.466585	1.17001	-1.22768	1.29473	-1.42722	2.05742	-0.907192	2.66986	-0.602759	3.02088	-0.193976	2.76662	-0.405403	1.26743	-1.22074	1.36417	-1.37192	2.14603	-0.846155	2.75873	-0.521286	3.09691	-0.125487	2.84898	-0.330494
2	1	4.72	4.74	4.76	1.13527	-1.16561	1.21851	-1.3379	2.05052	-0.941235	2.68996	-0.636819	3.04102	-0.214556	2.79351	-0.432766	1.2467	-1.16566	1.30895	-1.27575	2.15269	-0.887027	2.7719	-0.568971	3.1308	-0.139239	2.86241	-0.344192	1.35077	-1.15197	1.40597	-1.22754	2.24804	-0.81924	2.86769	-0.487457	3.21414	-0.0568515	2.94477	-0.282845
3	1	4.88	4.9	4.92	1.34398	-1.08323	1.36476	-1.07639	2.25381	-1.24752	2.75019	-0.759227	2.91128	-0.241719	2.6908	-0.527924	1.41316	-1.07649	1.43393	-1.04907	2.32852	-1.17956	2.82529	-0.68464	2.99334	-0.214487	2.75936	-0.453139	1.49598	-1.06292	1.50289	-1.05608	2.41677	-1.11169	2.90053	-0.609994	3.08987	-0.139205	2.83499	-0.364618
4	1	4.62	4.64	4.66	1.37148	-1.17946	1.39214	-1.22755	2.29459	-1.18636	2.8181	-0.745742	3.02692	-0.248769	2.77934	-0.494086	1.45441	-1.17262	1.46813	-1.21379	2.38964	-1.11847	2.90684	-0.671156	3.12365	-0.159812	2.85472	-0.426086	1.53023	-1.16579	1.5508	-1.20691	2.45759	-1.04385	2.98222	-0.589686	3.2133	-0.104947	2.93721	-0.344344
5	1	5.24	5.26	5.28	1.11423	-1.20701	1.19057	-1.37246	2.02997	-0.995683	2.66238	-0.704738	3.03335	-0.276141	2.73246	-0.425779	1.21882	-1.20009	1.2672	-1.324	2.11856	-0.934592	2.75106	-0.630148	3.10267	-0.194068	2.82148	-0.357755	1.34378	-1.18633	1.38512	-1.28252	2.20709	-0.873563	2.84668	-0.555504	3.17903	-0.111809	2.91058	-0.296455
6	1	4.7	4.72	4.74	1.19077	-1.28971	1.25308	-1.42049	2.07765	-0.97535	2.7032	-0.684434	3.08085	-0.289864	2.79984	-0.480506	1.32279	-1.28949	1.35724	-1.37882	2.17299	-0.914305	2.78514	-0.609814	3.16395	-0.200952	2.87518	-0.419307	1.44042	-1.26871	1.46791	-1.33043	2.2683	-0.846515	2.88082	-0.535143	3.24723	-0.118672	2.9645	-0.337559
7	1	5.1	5.12	5.14	1.36467	-1.12449	1.37167	-1.08328	2.28783	-1.16598	2.82488	-0.74575	3.06127	-0.228275	2.79984	-0.480506	1.4338	-1.11771	1.44075	-1.09713	2.36934	-1.09809	2.89336	-0.657555	3.13741	-0.152962	2.86195	-0.385163	1.51657	-1.10409	1.5235	-1.08354	2.43732	-1.01669	2.96881	-0.569274	3.21378	-0.0774718	2.95123	-0.310206
8	1	4.74	4.76	4.78	1.28151	-1.1244	1.30913	-1.18633	2.22682	-1.11839	2.81806	-0.752529	3.07451	-0.255664	2.79971	-0.494133	1.39238	-1.10392	1.4061	-1.15887	2.30839	-1.0505	2.88642	-0.677925	3.11662	-0.173519	2.86831	-0.426114	1.47527	-1.08346	1.48212	-1.10405	2.39672	-0.989484	2.96863	-0.589673	3.19328	-0.0774696	2.94401	-0.344356
9	1	4.7	4.72	4.74	1.17694	-1.24836	1.23926	-1.38608	2.05739	-0.920817	2.71012	-0.664058	3.12211	-0.262538	2.82028	-0.473736	1.3021	-1.23448	1.3504	-1.33757	2.14596	-0.866583	2.79899	-0.57583	3.20544	-0.166695	2.89579	-0.398881	1.41292	-1.20694	1.45418	-1.29614	2.24133	-0.7988	2.88793	-0.501114	3.28189	-0.0911922	2.98508	-0.323927
10	1	4.44	4.46	4.48	1.12828	-1.1725	1.15582	-1.33116	2.05035	-1.00934	2.67598	-0.69797	2.99968	-0.24873	2.73892	-0.459903	1.21885	-1.18632	1.2603	-1.30336	2.13214	-0.941431	2.75116	-0.616548	3.07571	-0.173483	2.81439	-0.385052	1.32996	-1.17258	1.36435	-1.28942	2.22067	-0.8736	2.82644	-0.541856	3.16561	-0.0980708	2.89001	-0.310085
11	1	4.58	4.6	4.62	1.1769	-1.26215	1.21143	-1.38618	2.02992	-1.01612	2.68272	-0.704779	2.9651	-0.28972	2.73182	-0.493968	1.26733	-1.26892	1.30875	-1.3652	2.1185	-0.955014	2.7782	-0.6302	3.04794	-0.207715	2.81389	-0.432816	1.3644	-1.26193	1.40572	-1.35118	2.20025	-0.887154	2.84656	-0.569111	3.13763	-0.139243	2.88289	-0.337406
12	1	4.72	4.74	4.76	1.09324	-1.22082	1.22502	-1.51028	1.99597	-0.975172	2.62199	-0.657059	2.94559	-0.221248	2.67794	-0.44608	1.20484	-1.22766	1.33624	-1.47524	2.09142	-0.914097	2.70388	-0.589233	3.02139	-0.159698	2.77341	-0.405422	1.41937	-1.44048	1.30904	-1.23448	2.17319	-0.853047	2.79267	-0.521363	3.11817	-0.0774297	2.86265	-0.323693
13	1	4.36	4.38	4.4	0.995317	-1.14477	1.18326	-1.49671	1.93475	-0.934109	2.57443	-0.670538	2.95874	-0.255506	2.67115	-0.446058	1.12135	-1.1449	1.26692	-1.44111	2.03711	-0.873058	2.65634	-0.595919	3.04142	-0.187151	2.73966	-0.384843	1.23284	-1.145	1.36417	-1.37192	2.13253	-0.818865	2.74528	-0.50763	3.11771	-0.104909	2.82882	-0.309935
14	1	4.9	4.92	4.94	0.981585	-0.950985	1.00226	-1.17936	1.91408	-1.02272	2.54691	-0.738458	2.86986	-0.289524	2.60275	-0.50721	1.06575	-0.944475	1.08645	-1.12415	2.0028	-0.968373	2.62869	-0.670676	2.93216	-0.207518	2.69134	-0.466585	1.14961	-0.94487	1.17725	-1.09669	2.09142	-0.914097	2.71067	-0.589249	3.00827	-0.125367	2.76011	-0.378076
15	1	4.52	4.54	4.56	1.10026	-1.20701	1.23216	-1.44126	1.98944	-0.8729	2.65609	-0.629938	3.03392	-0.235089	2.7527	-0.439481	1.21185	-1.20698	1.32949	-1.39267	2.08493	-0.818696	2.74487	-0.555299	3.11683	-0.159807	2.82805	-0.378258	1.34378	-1.18633	1.43339	-1.33738	2.18035	-0.757722	2.827	-0.480565	3.19999	-0.0843417	2.90378	-0.296441
16	1	4.48	4.5	4.52	1.06519	-1.24847	1.19722	-1.48973	1.96878	-0.954658	2.64187	-0.731874	2.97182	-0.296569	2.71807	-0.514373	1.17695	-1.24146	1.2809	-1.40661	2.06423	-0.907211	2.71699	-0.650476	3.06146	-0.21458	2.81375	-0.446454	1.30212	-1.2276	1.37117	-1.33752	2.1596	-0.853006	2.81256	-0.575855	3.12398	-0.139234	2.87585	-0.357883
17	1	4.72	4.74	4.76	1.21851	-1.3379	1.28769	-1.46858	2.13866	-1.05032	2.74366	-0.718476	3.04754	-0.235105	2.81329	-0.494162	1.32966	-1.31699	1.39865	-1.42681	2.22032	-0.989224	2.82554	-0.65067	3.12355	-0.166668	2.86838	-0.419293	1.44038	-1.2893	1.50225	-1.40584	2.30875	-0.921407	2.89415	-0.562382	3.20659	-0.0980803	2.94409	-0.337525
18	1	4.62	4.64	4.66	1.26728	-1.28958	1.39152	-1.53003	2.15921	-0.982316	2.80471	-0.718568	3.20355	-0.289905	2.90132	-0.521561	1.37823	-1.26878	1.48147	-1.46084	2.25448	-0.914494	2.88673	-0.637163	3.25908	-0.22833	2.97012	-0.439916	1.48187	-1.24122	1.60548	-1.40551	2.3497	-0.853524	2.98253	-0.555684	3.33587	-0.132335	3.07297	-0.371818
19	1	4.92	4.94	4.96	1.28126	-1.24826	1.34337	-1.38574	2.18636	-0.989167	2.79147	-0.671002	3.12261	-0.228325	2.86789	-0.467017	1.37828	-1.2413	1.42645	-1.35113	2.28159	-0.92815	2.8667	-0.59635	3.20566	-0.152982	2.91681	-0.344307	1.4888	-1.22064	1.53685	-1.31658	2.35646	-0.860338	2.94888	-0.521626	3.2753	-0.0774563	3.01248	-0.310298
20	1	4.82	4.84	4.86	0.67022	-0.921482	0.77593	-1.37392	1.58557	-1.00146	2.20794	-0.669224	2.56463	-0.226713	2.31121	-0.444433	0.755609	-0.928959	0.854007	-1.31809	1.67492	-0.946963	2.28987	-0.594578	2.65381	-0.158526	2.35952	-0.348908	0.840642	-0.929446	0.966942	-1.26242	1.77096	-0.885757	2.3718	-0.526731	2.73626	-0.0970533	2.42136	-0.2739
21	1	5	5.02	5.04	0.974327	-1.10323	1.12065	-1.42794	1.85978	-0.899749	2.48674	-0.595393	2.86428	-0.193641	2.5969	-0.397997	1.0655	-1.10339	1.21841	-1.37926	1.94183	-0.838615	2.58228	-0.520773	2.95376	-0.125258	2.65877	-0.323048	1.18418	-1.11738	1.30888	-1.31015	2.03745	-0.770776	2.65764	-0.43919	3.02993	-0.0498114	2.76164	-0.241288
22	1	4.96	4.98	5	1.09316	-1.25535	1.25265	-1.57913	1.97544	-1.01602	2.60152	-0.677409	2.95193	-0.255493	2.69134	-0.466585	1.20475	-1.26901	1.34992	-1.55092	2.06411	-0.94808	2.67659	-0.609579	3.03491	-0.166576	2.76683	-0.384924	1.32283	-1.26885	1.44688	-1.50222	2.14589	-0.887008	2.75188	-0.528081	3.12465	-0.0980465	2.8289	-0.303097
23	1	4.6	4.62	4.64	0.967259	-1.12398	1.04402	-1.31071	1.88006	-0.981718	2.49991	-0.656716	2.85748	-0.193622	2.5832	-0.411604	1.0515	-1.10337	1.12811	-1.24841	1.96885	-0.927387	2.57498	-0.588878	2.93332	-0.12521	2.63846	-0.316123	1.15634	-1.09665	1.22576	-1.20698	2.06435	-0.866331	2.65025	-0.507364	2.99561	-0.0635028	2.70725	-0.241084
24	1	4.66	4.68	4.7	0.591531	-1.01871	0.972526	-1.67141	1.51683	-0.966976	2.12637	-0.662015	2.48983	-0.226293	2.24313	-0.457706	0.691494	-1.03305	1.04296	-1.62914	1.60636	-0.912478	2.22192	-0.594245	2.57891	-0.165006	2.31151	-0.403387	0.798042	-1.04037	1.11323	-1.56626	1.69568	-0.864924	2.29716	-0.5127	2.66828	-0.0898518	2.4006	-0.314904
25	1	4.96	4.98	5	0.82643	-0.991867	0.952744	-1.31092	1.74356	-0.892488	2.38502	-0.581364	2.78961	-0.179688	2.46833	-0.342687	0.93935	-0.985418	1.04418	-1.24849	1.84629	-0.838224	2.46705	-0.499866	2.87894	-0.118196	2.5504	-0.288334	1.0377	-0.965084	1.14218	-1.2001	1.94205	-0.770346	2.55592	-0.425151	2.96185	-0.042789	2.64621	-0.227115
26	1	4.78	4.8	4.82	0.91112	-1.02688	0.988005	-1.26931	1.83912	-0.967962	2.48611	-0.697498	2.89732	-0.269065	2.57588	-0.473013	1.00955	-1.03413	1.07227	-1.21392	1.93482	-0.906824	2.56796	-0.622894	2.94587	-0.200695	2.65802	-0.39823	1.12158	-1.01377	1.17012	-1.17941	2.03715	-0.859426	2.64998	-0.541432	3.01552	-0.0979088	2.73359	-0.316483
1	10	4.7	4.72	4.74	0.833585	-0.908571	0.93192	-1.20012	1.73014	-0.782951	2.34404	-0.622094	2.74141	-0.227511	2.44748	-0.397311	0.932411	-0.888364	1.02335	-1.15863	1.81925	-0.735536	2.43286	-0.533831	2.82409	-0.145492	2.52295	-0.315589	1.01679	-0.854274	1.12841	-1.1035	1.91507	-0.681365	2.515	-0.445464	2.89316	-0.0770003	2.60535	-0.233779
2	10	4.94	4.96	4.98	0.805215	-0.970934	0.931835	-1.23476	1.6752	-0.823748	2.33691	-0.683387	2.72687	-0.30962	2.42646	-0.479204	0.904169	-0.950601	1.01628	-1.18628	1.77809	-0.776363	2.41879	-0.608765	2.81647	-0.207208	2.5359	-0.384066	1.01671	-0.930399	1.09343	-1.13106	1.86032	-0.715246	2.50763	-0.520498	2.89256	-0.118235	2.59749	-0.336473
3	10	4.52	4.54	4.56	0.819307	-1.02656	0.917817	-1.20705	1.67522	-0.8169	2.31658	-0.676497	2.72022	-0.295913	2.41303	-0.45865	0.953375	-1.0201	1.00231	-1.15861	1.77128	-0.76264	2.39851	-0.595055	2.79607	-0.207142	2.49521	-0.377036	1.05167	-0.999708	1.10747	-1.09656	1.88079	-0.722199	2.48736	-0.506774	2.85161	-0.124981	2.57072	-0.295283
4	10	4.9	4.92	4.94	0.712943	-0.949595	0.840012	-1.26953	1.59279	-0.830177	2.208	-0.655585	2.59153	-0.254278	2.31112	-0.458108	0.819404	-0.943219	0.917817	-1.20705	1.67532	-0.775798	2.29674	-0.580965	2.67406	-0.172356	2.39318	-0.390179	0.93238	-0.923022	1.01636	-1.15171	1.76454	-0.728374	2.37873	-0.506286	2.76367	-0.0834148	2.46203	-0.287856
5	10	4.6	4.62	4.64	0.826468	-0.957147	0.959999	-1.22781	1.68899	-0.796425	2.35743	-0.656219	2.76108	-0.289212	2.4671	-0.493042	0.939392	-0.950777	1.04435	-1.17247	1.78503	-0.742185	2.43942	-0.567954	2.8504	-0.214165	2.55634	-0.377322	1.04476	-0.923629	1.12142	-1.11039	1.88088	-0.694844	2.52831	-0.479651	2.94726	-0.104638	2.63188	-0.295563
6	10	4.7	4.72	4.74	0.783975	-0.949978	0.910591	-1.27636	1.63406	-0.809832	2.29625	-0.669603	2.71365	-0.275356	2.40614	-0.472277	0.868909	-0.929604	1.00215	-1.22778	1.71649	-0.762333	2.37819	-0.588153	2.78246	-0.207095	2.48145	-0.397481	0.974603	-0.909403	1.09337	-1.15868	1.82615	-0.715048	2.46031	-0.493012	2.8517	-0.118112	2.57724	-0.322698
7	10	4.24	4.26	4.28	0.776883	-0.94994	0.854554	-1.09606	1.6477	-0.85101	2.30976	-0.683283	2.67302	-0.261498	2.3926	-0.465379	0.890091	-0.922785	0.953343	-1.04088	1.75065	-0.796749	2.39173	-0.595027	2.77592	-0.186499	2.46769	-0.417921	1.00972	-0.902682	1.03771	-0.95817	1.84657	-0.742527	2.48053	-0.513568	2.8517	-0.118112	2.55	-0.329413
8	10	4.56	4.58	4.6	0.819376	-0.971002	0.931853	-1.22783	1.66841	-0.796314	2.3033	-0.621919	2.72084	-0.241138	2.42014	-0.417682	0.918265	-0.950672	1.0163	-1.17937	1.76448	-0.748913	2.39212	-0.53365	2.80358	-0.152287	2.49557	-0.335986	1.03774	-0.937424	1.11441	-1.12418	1.86722	-0.694764	2.46742	-0.45208	2.87263	-0.083814	2.57114	-0.254176
9	10	4.66	4.68	4.7	0.847654	-0.985018	0.966942	-1.26242	1.70961	-0.775992	2.37124	-0.615391	2.77532	-0.234484	2.46118	-0.383704	0.960473	-0.971658	1.06527	-1.21393	1.80559	-0.728615	2.45327	-0.527097	2.85122	-0.152444	2.55013	-0.315724	1.06574	-0.951387	1.15622	-1.15872	1.89464	-0.667563	2.52853	-0.45235	2.9136	-0.077059	2.62567	-0.240732
10	10	4.18	4.2	4.22	0.670207	-0.94239	0.804542	-1.29738	1.53777	-0.823022	2.16731	-0.63492	2.57078	-0.288435	2.27066	-0.409977	0.769795	-0.942949	0.910666	-1.24863	1.60666	-0.775397	2.26285	-0.567149	2.65317	-0.213432	2.34592	-0.348823	0.868915	-0.922665	0.995213	-1.1932	1.69609	-0.700538	2.34491	-0.485628	2.74279	-0.117707	2.42835	-0.253364
11	10	4.48	4.5	4.52	1.02369	-0.958105	1.1352	-1.2001	1.88742	-0.78375	2.54036	-0.69765	2.90395	-0.282763	2.62328	-0.486824	1.13568	-0.924097	1.20503	-1.13808	1.96944	-0.736331	2.62906	-0.616262	2.99373	-0.187079	2.6987	-0.405198	1.21238	-0.903793	1.28158	-1.08311	2.05142	-0.682115	2.71116	-0.527979	3.04246	-0.118556	2.761	-0.296054
12	10	4.8	4.82	4.84	0.981391	-1.08248	1.39166	-1.46122	1.80547	-0.769666	2.46572	-0.70424	2.82882	-0.309935	2.57484	-0.609302	1.09349	-1.09654	1.5022	-1.43329	1.89445	-0.722274	2.54757	-0.629639	2.89785	-0.227991	2.65043	-0.486914	1.2121	-1.07608	1.59866	-1.37127	1.98339	-0.654414	2.62951	-0.554994	2.96708	-0.145879	2.71256	-0.377927
13	10	4.46	4.48	4.5	0.613081	-0.921124	0.776165	-1.30439	1.4896	-0.795279	2.11302	-0.60732	2.52383	-0.22649	2.23633	-0.457664	0.712959	-0.928708	0.868318	-1.25562	1.57921	-0.754646	2.20866	-0.532707	2.59275	-0.144467	2.29826	-0.355367	0.798175	-0.922255	0.938926	-1.21397	1.65492	-0.70026	2.29073	-0.457991	2.66846	-0.0760882	2.38044	-0.287356
14	10	4.2	4.22	4.24	0.641655	-0.949199	0.73384	-1.20709	1.48262	-0.836446	2.12653	-0.627883	2.52362	-0.247068	2.24317	-0.450865	0.720058	-0.949634	0.833204	-1.16543	1.5654	-0.775147	2.20859	-0.546372	2.59243	-0.171949	2.31836	-0.396584	0.826475	-0.950202	0.918012	-1.11698	1.65489	-0.713978	2.29738	-0.478538	2.66828	-0.0898518	2.4142	-0.314986
15	10	4.28	4.3	4.32	1.03764	-1.01348	1.12806	-1.26911	1.88043	-0.838368	2.5203	-0.649973	2.89096	-0.234823	2.60315	-0.459469	1.13556	-1.00692	1.19792	-1.20699	1.96928	-0.784126	2.59559	-0.554889	2.96017	-0.152726	2.68525	-0.391496	1.22616	-0.993449	1.28145	-1.15192	2.06487	-0.723137	2.67764	-0.480181	3.02937	-0.0841897	2.74748	-0.289166
16	10	5.14	5.16	5.18	0.960342	-1.06167	1.06508	-1.28993	1.81884	-0.879108	2.47944	-0.677067	2.85626	-0.28949	2.55529	-0.500221	1.05862	-1.03429	1.14908	-1.23459	1.90091	-0.838452	2.56132	-0.602453	2.92526	-0.214355	2.63067	-0.418617	1.15649	-1.00699	1.22583	-1.17254	1.99656	-0.777421	2.62984	-0.514116	3.00135	-0.132219	2.69961	-0.316363
17	10	4.38	4.4	4.42	0.812273	-0.991806	0.917766	-1.22784	1.67519	-0.830597	2.31644	-0.703742	2.67287	-0.275195	2.43305	-0.50654	0.918224	-0.985327	1.00229	-1.16553	1.7644	-0.77629	2.41188	-0.629178	2.78272	-0.186524	2.50171	-0.411249	1.03769	-0.971999	1.10048	-1.09655	1.86711	-0.728962	2.48716	-0.534055	2.87914	-0.104456	2.57731	-0.315854
18	10	4.18	4.2	4.22	0.826364	-1.04047	0.931745	-1.26939	1.66831	-0.837411	2.34374	-0.676601	2.72045	-0.275381	2.4332	-0.486063	0.939302	-1.02005	1.03024	-1.21394	1.76434	-0.796819	2.41892	-0.588321	2.80287	-0.207164	2.5085	-0.41128	1.03064	-1.00654	1.10734	-1.16559	1.86709	-0.7358	2.50094	-0.50683	2.87894	-0.118196	2.59063	-0.343284
19	10	4.8	4.82	4.84	0.833487	-1.00578	0.959929	-1.2555	1.67519	-0.830597	2.34412	-0.608461	2.74116	-0.248065	2.42009	-0.424518	0.93935	-0.985418	1.04429	-1.20011	1.7644	-0.77629	2.42612	-0.526979	2.80367	-0.145422	2.49557	-0.335986	1.03769	-0.971999	1.1283	-1.1587	1.88079	-0.722199	2.50142	-0.445405	2.89327	-0.0701232	2.55103	-0.22664
20	10	4.86	4.88	4.9	0.819376	-0.971002	0.973698	-1.35934	1.65459	-0.837344	2.33699	-0.669764	2.69381	-0.227323	2.4332	-0.486063	0.911194	-0.971433	1.07207	-1.29683	1.75065	-0.796749	2.42566	-0.595163	2.77645	-0.145322	2.502	-0.377069	1.00967	-0.951121	1.17	-1.23457	1.86025	-0.735763	2.50783	-0.493214	2.88687	-0.0425802	2.57099	-0.267883
21	10	4.62	4.64	4.66	0.868881	-0.95736	1.00203	-1.27621	1.71627	-0.851328	2.37775	-0.663107	2.78179	-0.261902	2.48127	-0.417986	0.960506	-0.943956	1.07222	-1.23465	1.81219	-0.810732	2.45964	-0.58848	2.83026	-0.19354	2.54974	-0.356779	1.05878	-0.916789	1.1492	-1.17941	1.92165	-0.749755	2.54845	-0.507016	2.88555	-0.131951	2.62522	-0.28184
22	10	4.9	4.92	4.94	0.812256	-1.0057	0.931835	-1.23476	1.63401	-0.83039	2.30987	-0.662844	2.71389	-0.254812	2.39976	-0.417574	0.911168	-0.992228	1.01628	-1.18628	1.73016	-0.776105	2.39856	-0.588238	2.79651	-0.172852	2.48198	-0.335915	1.02367	-0.971938	1.10742	-1.12418	1.83299	-0.715088	2.48068	-0.4931	2.87213	-0.118176	2.56427	-0.260996
23	10	4.48	4.5	4.52	0.854753	-0.95729	0.959982	-1.23473	1.69568	-0.864924	2.3641	-0.676677	2.75468	-0.254962	2.46731	-0.465737	0.96049	-0.957807	1.0373	-1.1932	1.80532	-0.824374	2.45285	-0.588454	2.84414	-0.173008	2.56932	-0.44569	1.07277	-0.923775	1.12836	-1.1311	1.90109	-0.776983	2.54167	-0.50699	2.92	-0.10457	2.65177	-0.343538
24	10	4.62	4.64	4.66	0.734285	-0.942752	0.783812	-1.07507	1.59953	-0.891896	2.23505	-0.682979	2.61185	-0.261228	2.35849	-0.485698	0.826481	-0.943257	0.875883	-1.00595	1.68889	-0.837511	2.317	-0.601523	2.69438	-0.179311	2.4002	-0.362845	0.932393	-0.90916	0.974558	-0.950951	1.77123	-0.783169	2.40575	-0.526889	2.76348	-0.0971694	2.48236	-0.294824
25	10	4.6	4.62	4.64	0.783906	-1.01253	0.86143	-1.18625	1.64753	-0.926333	2.26912	-0.662675	2.64591	-0.254531	2.35199	-0.444663	0.882977	-0.978239	0.946133	-1.1378	1.72995	-0.858231	2.35778	-0.594884	2.71487	-0.172536	2.43406	-0.376721	0.98156	-0.971752	1.05152	-1.08955	1.82588	-0.80396	2.4397	-0.527039	2.50295	-0.274379	2.79752	-0.0973044
26	10	4.82	4.84	4.86	0.541417	-0.906683	0.648283	-1.23499	1.40667	-0.842892	2.03806	-0.620557	2.45562	-0.246672	2.1819	-0.457316	0.648813	-0.921349	0.776459	-1.20013	1.50339	-0.795363	2.12695	-0.545895	2.55125	-0.206055	2.28466	-0.355277	0.748516	-0.915002	0.861523	-1.14463	1.58612	-0.740966	2.22264	-0.47126	2.62693	-0.130904	2.31905	-0.307522
