# Supplementary material for: Predicting dive start performance from kinematic variables at water entry in (sub-)elite swimmers
Source: PLoS One. 2020 Oct 30;15(10):e0241345. doi: 10.1371/journal.pone.0241345 (PMC7598512; doi:10.1371/journal.pone.0241345)
Supplement: S4 Table — (XLSX) [file pone.0241345.s004.xlsx]

## Sheet: Sheet1
Supporting Information Table 4. Data corresponding to Fig. 2
#	Real TTO15 (s)	Fitted TTO15 (s)
1	6.04	6.17366
2	6.72	6.9362
3	6.08	6.09008
4	6.2	6.4494
5	7.48	7.73812
6	7.42	7.65902
7	5.92	6.11477
8	6.22	6.39259
9	6.04	6.17975
10	6.32	6.46805
11	6.62	6.60733
12	6.76	6.83277
13	5.66	5.64195
14	7.32	7.44736
15	6.72	7.36649
16	5.98	6.22428
17	6.26	6.47813
18	7.46	7.65467
19	6.8	6.91732
20	6.32	6.66381
21	6.06	6.15838
22	7.36	7.66165
23	6.76	7.31312
24	6.74	6.87048
25	6.76	6.95618
26	6.82	6.86274
27	6.3	6.59703
28	6.36	6.5727
29	6.36	6.62377
30	7.26	7.26965
31	7.28	7.24244
32	7.42	7.55501
33	7.42	7.51017
34	5.72	5.74439
35	6.16	6.24122
36	6.64	6.6192
37	6.04	6.24861
38	6.1	6.14357
39	6.34	6.41894
40	6.68	7.09799
41	6.8	7.2627
42	7.1	7.2894
43	5.68	5.71568
44	7.52	7.70698
45	7.54	7.68535
46	6.18	6.39251
47	6.24	6.30119
48	6.94	7.36715
49	7.38	7.65163
50	7.4	7.6789
51	7.42	7.70981
52	6.88	7.27872
53	7.12	7.38695
54	6.22	6.23304
55	6.24	6.29603
56	6.24	6.21336
57	6.36	6.45708
58	7.48	7.58493
59	7.54	7.64408
60	5.66	5.73245
61	6.82	7.27911
62	6.2	6.17659
63	6.84	6.90828
64	6.12	6.33409
65	7.34	7.37207
66	7.36	7.30437
67	7.38	7.33697
68	6.24	6.54808
69	6.38	6.44464
70	6.86	7.56242
71	7.1	7.39409
72	7.16	7.31625
73	7.16	7.35779
74	7.44	7.59936
75	5.64	5.84086
76	6.64	6.62768
77	6.82	7.21046
78	5.82	5.98124
79	6.32	6.29658
80	6.8	7.221
81	6.94	7.1427
82	6.46	6.56386
83	6.46	6.53017
84	6.26	6.20331
85	7.16	7.40779
86	6.64	6.71001
87	6.7	6.68407
88	6.96	7.40359
89	6.96	7.11927
90	7.56	7.81041
91	6.12	6.46749
92	6.32	6.22933
93	6.34	6.58005
94	6.4	6.55289
95	6.9	7.20993
96	6.98	7.31738
97	7.4	7.34514
98	7.44	7.36896
99	7.62	7.63317
100	6.16	6.20487
101	6.72	6.71791
102	6.72	6.8226
103	6.74	6.73523
104	7.04	7.454
105	5.84	5.88792
106	7.2	7.34262
107	7.1	7.25029
108	7.14	7.38542
109	7.58	7.63532
110	5.88	5.92737
111	5.88	5.89211
112	7.68	7.73649
113	6.46	6.40057
114	6.44	6.56562
115	7.26	7.33782
116	6.74	6.82306
117	6.78	6.79949
118	7.14	7.13021
119	6.36	6.26588
120	6.38	6.27566
121	7.2	7.44374
122	7.3	7.42068
123	7.38	7.4024
124	6.26	6.50065
125	7.48	7.64286
126	7.26	7.56653
127	5.9	5.75055
128	6.2	6.20527
129	6.22	6.13693
130	7.18	7.41997
131	6.32	6.46683
132	6.5	6.61576
133	6.72	6.76114
134	6.8	6.61925
135	7.3	7.31336
136	5.76	5.89929
137	5.86	6.00342
138	6.32	6.48478
139	6.44	6.34998
140	6.48	6.53401
141	6.78	6.65818
142	7.14	7.26267
143	7.62	7.70075
144	5.96	5.98762
145	6.72	6.61415
146	6.34	6.37163
147	6.44	6.26497
148	7.38	7.40356
149	7.62	7.51502
150	7.68	7.56794
151	5.88	6.08697
152	5.88	5.93118
153	7.72	7.69055
154	6.26	6.08
155	6.36	6.46118
156	7.28	7.39171
157	7.34	7.38613
158	6.94	7.03243
159	6.94	6.99392
160	7.36	7.32012
161	6.3	6.38494
162	6.52	6.2707
163	6.6	6.46857
164	7.6	7.57534
165	7.24	7.38724
166	6.6	6.47916
167	7.72	7.59727
168	7.42	7.25264
169	6.84	6.75915
170	6.86	6.62077
171	7.38	7.51266
172	6.98	7.0321
173	7.64	7.60955
174	6.62	6.44355
175	6.52	6.5868
176	7.3	7.38828
177	7.7	7.8021
178	7.32	7.47807
179	7.4	7.5926
180	7.42	7.34596
181	7.26	7.38983
182	7.52	7.57441
183	5.96	5.92571
184	6.72	6.50943
185	6.96	7.01133
186	6.42	6.4428
187	7.3	7.36898
188	7.44	7.15678
189	7.46	7.34889
190	6.3	6.33184
191	6.32	6.56725
192	6.34	6.45294
193	7.44	7.28108
194	7.48	7.44057
195	6.68	6.49037
196	6.22	6.2402
197	7.38	7.42816
198	7.42	7.55272
199	7.5	7.39694
200	6.88	6.99479
201	6.94	6.92428
202	7.04	6.9102
203	7.36	7.41219
204	7.44	7.49519
205	6.44	6.36982
206	7.68	7.76075
207	5.9	5.77517
208	6.58	6.64665
209	6.24	6.36692
210	6.8	7.0728
211	6.8	6.95967
212	7.48	7.44609
213	7.5	7.55569
214	7.6	7.34589
215	6.6	6.57918
216	7.52	7.50403
217	6.64	6.65915
218	7.86	7.66492
219	6.3	6.15181
220	6.44	6.364
221	6.34	6.43126
222	7.48	7.3187
223	7.6	7.64898
224	6.64	6.53417
225	7.46	7.58493
226	7.58	7.44055
227	5.9	5.88323
228	6.04	5.68903
229	7.54	7.52919
230	6.46	6.50272
231	6.52	6.72018
232	6.36	6.27402
233	6.38	6.3359
234	7.76	7.67598
235	7.8	7.7502
236	7.82	7.79115
237	7.74	7.70711
238	7.54	7.55953
239	6.58	6.41319
240	6.7	6.8249
241	6.7	6.6059
242	7.06	6.88882
243	6.44	6.42349
244	6.86	6.74876
245	6.72	6.6454
246	7.48	7.44674
247	6.56	6.58482
248	6.62	6.36758
249	7.76	7.7775
250	7.8	7.6845
251	6.94	7.03632
252	7.62	7.3866
253	6.7	6.79222
254	6.58	6.68958
255	6.62	6.63659
256	7.72	7.69435
257	7.42	7.29974
258	6.36	6.76179
259	6.78	6.75522
260	7.76	7.19979
261	7.12	7.0144
262	6.54	6.65132
263	6.58	6.37432
264	7.76	7.7383
265	6.44	6.3274
266	6.74	6.50348
267	6.7	6.65077
268	6.1	5.91174
269	6.5	6.5244
270	7.6	7.55673
271	7.66	7.64687
272	7.82	7.20022
273	6.5	6.32833
274	7.12	6.87304
275	7.12	6.88779
276	7.14	7.02851
277	7.7	7.42712
278	7.86	7.66942
279	6.52	6.52377
280	6.8	6.89435
281	7.66	7.39488
282	6.38	6.33919
283	6.44	6.41956
284	7.74	7.65236
285	7.86	7.15312
286	7.82	7.72782
287	7.82	7.74281
288	7.92	7.77895
289	6.04	6.20291
290	7.02	7.05192
291	7.02	6.96303
292	7.08	6.99591
293	7.92	7.6981
294	6.08	6.18598
295	6.7	6.70176
296	6.78	6.61044
297	7.8	7.73151
298	7.84	7.65106
299	7.88	7.62181
300	7.72	7.34365
301	7.84	7.71878
302	6.14	6.18734
303	6.5	6.46582
304	6.74	6.61475
305	6.78	6.72085
306	6.82	6.58343
307	6.46	6.35705
308	6.06	5.94454
309	7.96	7.63336
310	6.78	6.54895
311	6.66	6.88083
312	6.72	6.47433
313	6.86	6.62532
314	7.92	7.38207
315	7.94	7.82316
316	7.16	7.06657
317	6.78	6.82953
318	6.88	6.75568
319	7.92	7.70085
320	6.64	6.73
321	6.76	6.46543
322	7.98	7.81409
323	6.64	6.57549
324	8.02	7.85451
325	6.76	6.70436
326	7.1	7.04653
327	6.84	6.59234
328	6.82	6.55776
329	7.9	7.51682
330	8.06	7.77213
331	6.6	6.5863
332	8.22	7.46595
333	6.92	6.82869
334	6.98	6.47658
335	7.78	7.5356
336	6.5	6.37821
337	6.84	6.68656
338	6.88	6.37049
339	6.28	6.27164
340	6.78	6.50767
341	8.54	7.71909
342	8.28	7.46263
343	8.12	7.54054
344	6.4	6.16026
345	8.18	7.6815
346	8.8	7.6339
347	7.1	7.27967
348	7.92	7.95322
349	8.76	7.47136
